# Supplementary material for: Digital Gene Expression Analysis of Ponkan Mandarin (Citrus reticulata Blanco) in Response to Asia Citrus Psyllid-Vectored Huanglongbing Infection
Source: Int J Mol Sci. 2016 Jul 2;17(7):1063. doi: 10.3390/ijms17071063 (PMC4964439; doi:10.3390/ijms17071063)
Supplement: Supplementary file 1 [file ijms-17-01063-s001.zip]

Archive with 3 entries (2 files):
- ijms-123890-Supplementary Materials/
- ijms-123890-Supplementary Materials/ijms-123890-Supplementary Materials.pdf
- ijms-123890-Supplementary Materials/ijms-123890-Supplementary Table S1-S4.xlsx
