# Supplementary material for: Digital Gene Expression Analysis of Ponkan Mandarin (Citrus reticulata Blanco) in Response to Asia Citrus Psyllid-Vectored Huanglongbing Infection
Source: Int J Mol Sci. 2016 Jul 2;17(7):1063. doi: 10.3390/ijms17071063 (PMC4964439; doi:10.3390/ijms17071063)
Supplement: Supplementary file 1 [file ijms-17-01063-s001.zip › ijms-123890-Supplementary Materials/ijms-123890-Supplementary Table S1-S4.xlsx]

## Sheet: Table S1
Table S1 Mapman analysis result of the 3056 DEGs identified at 13 wpi.
BIN	BIN Description	Gene ID	Gene Description	Fold Change
1	PS	ciclev10012434m|pacid:20798978	moderately similar to ( 338) AT5G38660 | Symbols: APE1 | APE1 (ACCLIMATION OF PHOTOSYNTHESIS TO ENVIRONMENT) | chr5:15473285-15475497 REVERSEmoderately similar to ( 296) loc_os08g27010 12008.m06714 protein APE1, putative, expressed no original description	-4.18568
1.1.1.1	PS.lightreaction.photosystem II.LHC-II	ciclev10032568m|pacid:20805419	moderately similar to ( 385) AT3G54890 | Symbols: LHCA1 | LHCA1; chlorophyll binding | chr3:20339881-20340922 REVERSEweakly similar to ( 134) CB21_SINAL Chlorophyll a-b binding protein 1, chloroplast precursor (LHCII type I CAB-1) (LHCP) - Sinapis alba (White mustard) (Brassica hirta)moderately similar to ( 372) loc_os06g21590 12006.m32064 protein chlorophyll a-b binding protein 6A, chloroplast p…	-1.5438
1.1.1.1	PS.lightreaction.photosystem II.LHC-II	ciclev10009205m|pacid:20792988	moderately similar to ( 388) AT1G19150 | Symbols: LHCA6, LHCA2*1 | LHCA6; chlorophyll binding | chr1:6612806-6613799 FORWARDmoderately similar to ( 302) CB12_PETHY Chlorophyll a-b binding protein, chloroplast precursor (LHCI type II CAB) - Petunia hybrida (Petunia)moderately similar to ( 355) loc_os09g26810 12009.m05833 protein chlorophyll a-b binding protein, chloroplast precursor, putative, exp…	-2.36705
1.1.1.1	PS.lightreaction.photosystem II.LHC-II	ciclev10032377m|pacid:20805309	moderately similar to ( 400) AT2G40100 | Symbols: LHCB4.3 | LHCB4.3 (light harvesting complex PSII); chlorophyll binding | chr2:16745884-16747190 FORWARDmoderately similar to ( 246) CB29_CHLRE Chlorophyll a-b binding protein CP29 - Chlamydomonas reinhardtiimoderately similar to ( 350) loc_os07g37240 12007.m29225 protein expressed proteinChloroa_b-bind no original description	-2.0961
1.1.1.1	PS.lightreaction.photosystem II.LHC-II	ciclev10021452m|pacid:20808716	moderately similar to ( 410) AT4G10340 | Symbols: LHCB5 | LHCB5 (LIGHT HARVESTING COMPLEX OF PHOTOSYSTEM II 5); chlorophyll binding | chr4:6408200-6409496 FORWARDmoderately similar to ( 206) CB2B_PINSY Chlorophyll a-b binding protein type 2 member 1B, chloroplast precursor (Chlorophyll a-b binding protein type II 1B) (CAB) (LHCP) - Pinus sylvestris (Scots pine)moderately similar to ( 399) loc_os1…	-2.98612
1.1.1.1	PS.lightreaction.photosystem II.LHC-II	ciclev10016280m|pacid:20818293	moderately similar to ( 461) AT2G05100 | Symbols: LHCB2.1, LHCB2 | LHCB2.1; chlorophyll binding | chr2:1823449-1824331 REVERSEmoderately similar to ( 468) CB21_GOSHI Chlorophyll a-b binding protein 151, chloroplast precursor (LHCII type II CAB-151) (LHCP) - Gossypium hirsutum (Upland cotton)moderately similar to ( 442) loc_os03g39610 12003.m35304 protein chlorophyll a-b binding protein, chloropla…	-2.28381
1.1.1.1	PS.lightreaction.photosystem II.LHC-II	ciclev10016074m|pacid:20815467	moderately similar to ( 449) AT2G34430 | Symbols: LHB1B1, LHCB1.4 | LHB1B1; chlorophyll binding | chr2:14524818-14525618 FORWARDmoderately similar to ( 484) CB24_TOBAC Chlorophyll a-b binding protein 40, chloroplast precursor (LHCII type I CAB-40) (LHCP) - Nicotiana tabacum (Common tobacco)moderately similar to ( 450) loc_os09g17740 12009.m05032 protein chlorophyll a-b binding protein 1, chloropl…	-3.74305
1.1.1.1	PS.lightreaction.photosystem II.LHC-II	ciclev10021861m|pacid:20808363	moderately similar to ( 442) AT3G47470 | Symbols: LHCA4, CAB4 | LHCA4 (LIGHT-HARVESTING CHLOROPHYLL-PROTEIN COMPLEX I SUBUNIT A4); chlorophyll binding | chr3:17493622-17494773 REVERSEmoderately similar to ( 227) CB12_PETHY Chlorophyll a-b binding protein, chloroplast precursor (LHCI type II CAB) - Petunia hybrida (Petunia)moderately similar to ( 392) loc_os08g33820 12008.m080044 protein chlorophy…	-2.35443
1.1.1.1	PS.lightreaction.photosystem II.LHC-II	ciclev10031886m|pacid:20803117	moderately similar to ( 413) AT3G61470 | Symbols: LHCA2 | LHCA2; chlorophyll binding | chr3:22745736-22747032 FORWARDmoderately similar to ( 440) CB12_PETHY Chlorophyll a-b binding protein, chloroplast precursor (LHCI type II CAB) - Petunia hybrida (Petunia)moderately similar to ( 409) loc_os07g38960 12007.m29236 protein chlorophyll a-b binding protein, chloroplast precursor, putative, expressedC…	1.96285
1.1.1.1	PS.lightreaction.photosystem II.LHC-II	ciclev10012370m|pacid:20798192	moderately similar to ( 464) AT3G08940 | Symbols: LHCB4.2 | LHCB4.2 (light harvesting complex PSII); chlorophyll binding | chr3:2717717-2718665 FORWARDmoderately similar to ( 246) CB29_CHLRE Chlorophyll a-b binding protein CP29 - Chlamydomonas reinhardtiimoderately similar to ( 442) loc_os07g37240 12007.m29225 protein expressed proteinChloroa_b-bind no original description	-4.66636
1.1.1.2	PS.lightreaction.photosystem II.PSII polypeptide subunits	ciclev10009098m|pacid:20792980	moderately similar to ( 332) AT5G11450 | Symbols: | oxygen-evolving complex-related | chr5:3654475-3656357 FORWARDmoderately similar to ( 323) loc_os01g43070 12001.m42679 protein expressed protein no original description	-1.68294
1.1.1.2	PS.lightreaction.photosystem II.PSII polypeptide subunits	ciclev10022322m|pacid:20806375	weakly similar to ( 185) AT4G28660 | Symbols: PSB28 | PSB28 (PHOTOSYSTEM II REACTION CENTER PSB28 PROTEIN) | chr4:14150008-14150933 FORWARDweakly similar to ( 196) loc_os01g71190 12001.m13162 protein photosystem II reaction center W protein, putative, expressedpsbW Psb28 no original description	-1.9098
1.1.1.2	PS.lightreaction.photosystem II.PSII polypeptide subunits	ciclev10032789m|pacid:20803934	very weakly similar to (94.0) AT1G67740 | Symbols: PSBY, YCF32 | PSBY | chr1:25394429-25394998 REVERSEvery weakly similar to (97.1) PSBY_SPIOL Photosystem II core complex proteins psbY, chloroplast precursor (L-arginine-metabolizing enzyme) (L-AME) [Contains: Photosystem II protein psbY-1 (psbY-A1); Photosystem II protein psbY-2 (psbY-A2)] - Spinacia oleracea (Spinach)very weakly similar to (83.6…	-3.75819
1.1.1.2	PS.lightreaction.photosystem II.PSII polypeptide subunits	ciclev10016927m|pacid:20818007	weakly similar to ( 162) AT1G03600 | Symbols: | photosystem II family protein | chr1:898916-899440 FORWARDweakly similar to ( 156) loc_os03g21560 12003.m07560 protein photosystem II 11 kD protein, putative, expressed no original description	-9.48985
1.1.2.2	PS.lightreaction.photosystem I.PSI polypeptide subunits	ciclev10022248m|pacid:20808953	moderately similar to ( 271) AT4G02770 | Symbols: PSAD-1 | PSAD-1 (photosystem I subunit D-1) | chr4:1229247-1229873 REVERSEmoderately similar to ( 278) PSAD_CUCSA Photosystem I reaction center subunit II, chloroplast precursor (Photosystem I 20 kDa subunit) (PSI-D) (PS I subunit 5) - Cucumis sativus (Cucumber)moderately similar to ( 264) loc_os08g44680 12008.m08440 protein photosystem I reaction…	-1.93278
1.1.2.2	PS.lightreaction.photosystem I.PSI polypeptide subunits	ciclev10005892m|pacid:20792278	moderately similar to ( 276) AT1G03130 | Symbols: PSAD-2 | PSAD-2 (photosystem I subunit D-2) | chr1:753528-754142 REVERSEmoderately similar to ( 296) PSAD_CUCSA Photosystem I reaction center subunit II, chloroplast precursor (Photosystem I 20 kDa subunit) (PSI-D) (PS I subunit 5) - Cucumis sativus (Cucumber)moderately similar to ( 264) loc_os08g44680 12008.m08440 protein photosystem I reaction c…	-1.79361
1.1.2.2	PS.lightreaction.photosystem I.PSI polypeptide subunits	ciclev10016637m|pacid:20818897	moderately similar to ( 276) AT4G12800 | Symbols: PSAL | PSAL (photosystem I subunit L) | chr4:7521469-7522493 FORWARDmoderately similar to ( 278) PSAL_SPIOL Photosystem I reaction center subunit XI, chloroplast precursor (PSI-L) (PSI subunit V) - Spinacia oleracea (Spinach)moderately similar to ( 265) loc_os12g23200 12012.m26900 protein photosystem I reaction center subunit XI, chloroplast precu…	-1.61758
1.1.2.2	PS.lightreaction.photosystem I.PSI polypeptide subunits	ciclev10022571m|pacid:20807921	weakly similar to ( 130) AT2G46820 | Symbols: PTAC8, TMP14, PSAP, PSI-P | PSI-P (PHOTOSYSTEM I P SUBUNIT); DNA binding | chr2:19243729-19244870 FORWARDweakly similar to ( 108) loc_os10g39150 12010.m06686 protein thylakoid membrane phosphoprotein 14 kda, chloroplast precursor, putative, expressed no original description	-3.10514
1.1.2.2	PS.lightreaction.photosystem I.PSI polypeptide subunits	ciclev10017170m|pacid:20816768	weakly similar to ( 143) AT1G30380 | Symbols: PSAK | PSAK (photosystem I subunit K) | chr1:10722325-10723013 FORWARDweakly similar to ( 144) PSAK_MEDSA Photosystem I reaction center subunit psaK, chloroplast precursor (Photosystem I subunit X) (PSI-K) - Medicago sativa (Alfalfa)weakly similar to ( 117) loc_os07g05480 12007.m079603 protein photosystem I reaction center subunit psaK, chloroplast pr…	-1.92713
1.1.5.1	PS.lightreaction.other electron carrier (ox/red).plastocyanin	ciclev10002698m|pacid:20785826	weakly similar to ( 169) AT1G20340 | Symbols: DRT112, PETE2 | DRT112; copper ion binding / electron carrier | chr1:7042770-7043273 REVERSEweakly similar to ( 177) PLAS_SPIOL Plastocyanin, chloroplast precursor - Spinacia oleracea (Spinach)weakly similar to ( 130) loc_os06g01210 12006.m04861 protein plastocyanin, chloroplast precursor, putative, expressedCopper-bind PRK02710 no original description	-3.05081
1.1.5.2	PS.lightreaction.other electron carrier (ox/red).ferredoxin	ciclev10029499m|pacid:20813098	weakly similar to ( 188) AT2G27510 | Symbols: ATFD3 | ATFD3 (ferredoxin 3); 2 iron, 2 sulfur cluster binding / electron carrier/ iron-sulfur cluster binding | chr2:11758281-11758748 REVERSEweakly similar to ( 171) FER3_MAIZE Ferredoxin-3, chloroplast precursor (Ferredoxin III) (Fd III) - Zea mays (Maize)weakly similar to ( 160) loc_os05g37140 12005.m28058 protein ferredoxin-6, chloroplast precurs…	-2.33614
1.1.5.2	PS.lightreaction.other electron carrier (ox/red).ferredoxin	ciclev10026544m|pacid:20799628	moderately similar to ( 213) AT3G16250 | Symbols: NDF4 | NDF4 (NDH-DEPENDENT CYCLIC ELECTRON FLOW 1); electron carrier/ iron-sulfur cluster binding | chr3:5507091-5508320 REVERSEweakly similar to ( 186) loc_os07g30670 12007.m079681 protein electron carrier/ electron transporter/ iron ion binding protein, putative, expressed no original description	-2.09912
1.1.5.2	PS.lightreaction.other electron carrier (ox/red).ferredoxin	ciclev10002793m|pacid:20787557	weakly similar to ( 194) AT1G60950 | Symbols: FED A, ATFD2 | FED A; 2 iron, 2 sulfur cluster binding / electron carrier/ iron-sulfur cluster binding | chr1:22444565-22445011 FORWARDweakly similar to ( 194) FER_CAPAN Ferredoxin, chloroplast precursor (PFLP) - Capsicum annuum (Bell pepper)weakly similar to ( 149) loc_os08g01380 12008.m080056 protein ferredoxin-1, chloroplast precursor, putative, ex…	1.91481
1.1.5.3	PS.lightreaction.other electron carrier (ox/red).ferredoxin reductase	ciclev10008139m|pacid:20793094	highly similar to ( 698) AT4G32360 | Symbols: | NADP adrenodoxin-like ferredoxin reductase | chr4:15621550-15624711 FORWARDhighly similar to ( 660) loc_os02g17700 12002.m07013 protein NADPH adrenodoxin oxidoreductase, mitochondrial precursor, putative, expressed GltD PRK11749 gltD PRK12831 no original description	-2.19336
1.1.5.4	PS.lightreaction.other electron carrier (ox/red).ferredoxin oxireductase	ciclev10016124m|pacid:20816523	moderately similar to ( 382) AT1G15140 | Symbols: | oxidoreductase NAD-binding domain-containing protein | chr1:5210642-5212137 REVERSEmoderately similar to ( 250) K502_ACTCH Fruit protein PKIWI502 - Actinidia chinensis (Kiwi) (Yangtao)moderately similar to ( 280) loc_os02g22260 12002.m33669 protein fruit protein PKIWI502, putative, expressedUbiB Hmp NAD_binding_1 PRK07609 no original description	-2.26342
1.1.5.4	PS.lightreaction.other electron carrier (ox/red).ferredoxin oxireductase	ciclev10015899m|pacid:20817799	moderately similar to ( 391) AT3G09150 | Symbols: HY2, GUN3 | HY2 (ELONGATED HYPOCOTYL 2); phytochromobilin:ferredoxin oxidoreductase | chr3:2803665-2805333 FORWARDmoderately similar to ( 359) loc_os01g72090 12001.m42525 protein phycoerythrobilin ferredoxin oxidoreductase, putative, expressedFe_bilin_red no original description	-1.98464
1.1.6	PS.lightreaction.NADH DH	ciclev10016822m|pacid:20818552	weakly similar to ( 173) AT1G70760 | Symbols: CRR23 | CRR23 ((chlororespiratory reduction 23) | chr1:26687267-26688201 FORWARDvery weakly similar to (98.6) loc_os05g28090 12005.m07096 protein expressed protein no original description	-3.1378
1.1.40	PS.lightreaction.cyclic electron flow-chlororespiration	ciclev10006216m|pacid:20791287	weakly similar to ( 157) AT2G05620 | Symbols: PGR5 | PGR5 (proton gradient regulation 5); electron carrier | chr2:2081204-2081687 REVERSEweakly similar to ( 131) loc_os08g45190 12008.m08489 protein PGR5, putative, expressed no original description	2.55411
1.1.40	PS.lightreaction.cyclic electron flow-chlororespiration	ciclev10020997m|pacid:20810416	moderately similar to ( 411) AT1G64770 | Symbols: NDF2 | NDF2 (NDH-DEPENDENT CYCLIC ELECTRON FLOW 1) | chr1:24057549-24058565 FORWARDmoderately similar to ( 370) loc_os03g06230 12003.m06143 protein expressed protein no original description	-2.83552
1.1.40	PS.lightreaction.cyclic electron flow-chlororespiration	ciclev10015546m|pacid:20818719	moderately similar to ( 459) AT4G22260 | Symbols: IM, IM1 | IM (IMMUTANS); alternative oxidase | chr4:11769967-11772350 REVERSEmoderately similar to ( 416) loc_os04g57320 12004.m79006 protein immutans protein, putative, expressedAOX AOX no original description	-1.63606
1.1.40	PS.lightreaction.cyclic electron flow-chlororespiration	ciclev10026222m|pacid:20800975	moderately similar to ( 340) AT3G15840 | Symbols: PIFI | PIFI (post-illumination chlorophyll fluorescence increase) | chr3:5356782-5358070 REVERSEmoderately similar to ( 295) loc_os03g38950 12003.m35300 protein expressed protein no original description	-2.889
1.2	PS.photorespiration	ciclev10020835m|pacid:20806230	moderately similar to ( 471) AT5G47435 | Symbols: | formyltetrahydrofolate deformylase, putative | chr5:19241779-19243424 FORWARDmoderately similar to ( 430) loc_os03g01222 12003.m35587 protein formyltetrahydrofolate deformylase, putative, expressed purU PurU PRK13011 purU PurN purN Formyl_trans_N no original description	-2.30487
1.2.2	PS.photorespiration.glycolate oxydase	ciclev10020692m|pacid:20809157	highly similar to ( 623) AT3G14420 | Symbols: | (S)-2-hydroxy-acid oxidase, peroxisomal, putative / glycolate oxidase, putative / short chain alpha-hydroxy acid oxidase, putative | chr3:4821899-4823899 FORWARDhighly similar to ( 615) GOX_SPIOL Peroxisomal (S)-2-hydroxy-acid oxidase (EC 1.1.3.15) (Glycolate oxidase) (GOX) (Short chain alpha-hydroxy acid oxidase) - Spinacia oleracea (Spinach)highly…	-1.94727
1.2.5	PS.photorespiration.serine hydroxymethyltransferase	ciclev10000656m|pacid:20786199	highly similar to ( 846) AT1G22020 | Symbols: SHM6 | SHM6 (serine hydroxymethyltransferase 6); catalytic/ glycine hydroxymethyltransferase/ pyridoxal phosphate binding | chr1:7754599-7757087 FORWARDmoderately similar to ( 469) GLYM_SOLTU Serine hydroxymethyltransferase, mitochondrial precursor (EC 2.1.2.1) (Serine methylase) (Glycine hydroxymethyltransferase) (SHMT) - Solanum tuberosum (Potato)hi…	2.299
1.2.5	PS.photorespiration.serine hydroxymethyltransferase	ciclev10004902m|pacid:20792483	highly similar to ( 879) AT4G13930 | Symbols: SHM4 | SHM4 (serine hydroxymethyltransferase 4); catalytic/ glycine hydroxymethyltransferase/ pyridoxal phosphate binding | chr4:8048013-8050021 REVERSEhighly similar to ( 556) GLYM_PEA Serine hydroxymethyltransferase, mitochondrial precursor (EC 2.1.2.1) (Serine methylase) (Glycine hydroxymethyltransferase) (SHMT) - Pisum sativum (Garden pea)highly s…	-3.51468
1.2.6	PS.photorespiration.hydroxypyruvate reductase	ciclev10021082m|pacid:20807999	moderately similar to ( 384) AT2G45630 | Symbols: | oxidoreductase family protein | chr2:18796000-18797089 FORWARDvery weakly similar to (97.4) DHGY_CUCSA Glycerate dehydrogenase (EC 1.1.1.29) (NADH-dependent hydroxypyruvate reductase) (HPR) (GDH) - Cucumis sativus (Cucumber)moderately similar to ( 303) loc_os04g01650 12004.m05482 protein glyoxylate reductase, putative LdhA 2-Hacid_dh SerA 2-Haci…	-9.30378
1.2.6	PS.photorespiration.hydroxypyruvate reductase	ciclev10023615m|pacid:20807159	highly similar to ( 665) AT2G45620 | Symbols: | nucleotidyltransferase family protein | chr2:18792943-18795750 FORWARDvery weakly similar to (96.7) DHGY_CUCSA Glycerate dehydrogenase (EC 1.1.1.29) (NADH-dependent hydroxypyruvate reductase) (HPR) (GDH) - Cucumis sativus (Cucumber)moderately similar to ( 471) loc_os10g11034 12010.m04433 protein caffeine-induced death protein 1, putative, expressed …	-1.70321
1.2.7	PS.photorespiration.glycerate kinase	ciclev10025569m|pacid:20800416	highly similar to ( 588) AT1G80380 | Symbols: | phosphoribulokinase/uridine kinase-related | chr1:30217895-30219784 FORWARDhighly similar to ( 556) loc_os01g48990 12001.m150688 protein protein Kinase C630.09c, putative, expressed COG4240 no original description	-1.7378
1.3.2	PS.calvin cycle.rubisco small subunit	ciclev10012893m|pacid:20797632	moderately similar to ( 286) AT1G67090 | Symbols: RBCS1A | RBCS1A (RIBULOSE BISPHOSPHATE CARBOXYLASE SMALL CHAIN 1A); copper ion binding / ribulose-bisphosphate carboxylase | chr1:25048590-25049249 REVERSEmoderately similar to ( 304) RBS_LACSA Ribulose bisphosphate carboxylase small chain, chloroplast precursor (EC 4.1.1.39) (RuBisCO small subunit) - Lactuca sativa (Garden lettuce)moderately simi…	-2.74135
1.3.3	PS.calvin cycle.phosphoglycerate kinase	ciclev10004891m|pacid:20791114	highly similar to ( 680) AT1G56190 | Symbols: | phosphoglycerate kinase, putative | chr1:21028622-21030454 FORWARDhighly similar to ( 681) PGKH_TOBAC Phosphoglycerate kinase, chloroplast precursor (EC 2.7.2.3) - Nicotiana tabacum (Common tobacco)highly similar to ( 660) loc_os05g41640 12005.m08338 protein phosphoglycerate kinase, chloroplast precursor, putative, expressed pgk Phosphoglycerate_kin…	-2.77917
2.1.1.1	major CHO metabolism.synthesis.sucrose.SPS	ciclev10018655m|pacid:20806723	nearly identical (1523) AT4G10120 | Symbols: ATSPS4F | ATSPS4F; transferase, transferring glycosyl groups | chr4:6315033-6319785 FORWARDnearly identical (1150) SPS_MAIZE Sucrose-phosphate synthase (EC 2.4.1.14) (UDP-glucose-fructose-phosphate glucosyltransferase) - Zea mays (Maize)nearly identical (1140) loc_os11g12810 12011.m05473 protein sucrose-phosphate synthase, putative, expressed RfaG Glyc…	1.96284
2.1.2	major CHO metabolism.synthesis.starch	ciclev10031149m|pacid:20803985	highly similar to ( 731) AT5G18480 | Symbols: PGSIP6 | PGSIP6 (PLANT GLYCOGENIN-LIKE STARCH INITIATION PROTEIN 6); transferase, transferring glycosyl groups / transferase, transferring hexosyl groups | chr5:6131307-6133787 REVERSEhighly similar to ( 626) loc_os02g41520 12002.m09188 protein glycosyl transferase family 8 protein, expressedGlyco_transf_8 no original description	-3.54541
2.1.2.1	major CHO metabolism.synthesis.starch.AGPase	ciclev10020350m|pacid:20807289	highly similar to ( 734) AT1G74910 | Symbols: | ADP-glucose pyrophosphorylase family protein | chr1:28135770-28138456 REVERSEhighly similar to ( 721) loc_os03g11050 12003.m35086 protein mannose-1-phosphate guanyltransferase, putative, expressed GCD1 NTP_transferase glgC GlgC RfbA GlmU no original description	-3.60898
2.1.2.2	major CHO metabolism.synthesis.starch.starch synthase	ciclev10007868m|pacid:20795334	moderately similar to ( 425) AT4G18240 | Symbols: ATSS4, SSIV, SS4 | ATSS4; transferase, transferring glycosyl groups | chr4:10082221-10087044 FORWARDmoderately similar to ( 336) SSY3_SOLTU Soluble starch synthase 3, chloroplast precursor (EC 2.4.1.21) (SS III) (Soluble starch synthase III) - Solanum tuberosum (Potato)moderately similar to ( 428) loc_os01g52250 12001.m42713 protein glycogen synth…	-2.39873
2.1.2.2	major CHO metabolism.synthesis.starch.starch synthase	ciclev10025051m|pacid:20801222	moderately similar to ( 496) AT5G65685 | Symbols: | soluble glycogen synthase-related | chr5:26273252-26275864 REVERSEweakly similar to ( 178) SSY3_SOLTU Soluble starch synthase 3, chloroplast precursor (EC 2.4.1.21) (SS III) (Soluble starch synthase III) - Solanum tuberosum (Potato)highly similar to ( 600) loc_os02g56320 12002.m10655 protein glycogen synthase 2, putative, expressedglgA GlgA Glyc…	-1.94536
2.1.2.2	major CHO metabolism.synthesis.starch.starch synthase	ciclev10019612m|pacid:20809811	highly similar to ( 734) AT5G24300 | Symbols: SSI1, SSI, ATSS1 | SSI1 (SUPPRESSOR OF SALICYLIC ACID INSENSITIVITY 1); starch synthase/ transferase, transferring glycosyl groups | chr5:8266934-8270860 FORWARDhighly similar to ( 699) SSY1_SOLTU Soluble starch synthase 1, chloroplast precursor (EC 2.4.1.21) (SS I) (Soluble starch synthase I) - Solanum tuberosum (Potato)highly similar to ( 666) loc_o…	-2.00863
2.1.2.3	major CHO metabolism.synthesis.starch.starch branching	ciclev10011063m|pacid:20797094	nearly identical (1333) AT5G03650 | Symbols: SBE2.2 | SBE2.2 (starch branching enzyme 2.2); 1,4-alpha-glucan branching enzyme | chr5:931924-937470 FORWARDnearly identical (1213) GLGB_MAIZE 1,4-alpha-glucan branching enzyme IIB, chloroplast precursor (EC 2.4.1.18) (Starch branching enzyme IIB) (Q-enzyme) - Zea mays (Maize)nearly identical (1248) loc_os02g32660 12002.m33706 protein 1,4-alpha-glucan…	-2.7816
2.2.1.1	major CHO metabolism.degradation.sucrose.fructokinase	ciclev10011551m|pacid:20797664	highly similar to ( 671) AT3G54090 | Symbols: | pfkB-type carbohydrate kinase family protein | chr3:20028145-20029835 FORWARDweakly similar to ( 182) SCRK1_ORYSA Fructokinase-1 (EC 2.7.1.4) (Fructokinase I) (OsFKI) - Oryza sativa (Rice)highly similar to ( 552) loc_os01g63220 12001.m43514 protein protein kinase, putative, expressed bac_FRK KdgK PRK09434 RbsK PfkB no original description	-3.36006
2.2.1.1	major CHO metabolism.degradation.sucrose.fructokinase	ciclev10011546m|pacid:20799107	moderately similar to ( 496) AT1G66430 | Symbols: | pfkB-type carbohydrate kinase family protein | chr1:24778400-24780393 FORWARDmoderately similar to ( 377) SCRK2_MAIZE Fructokinase-2 (EC 2.7.1.4) (ZmFRK2) - Zea mays (Maize)moderately similar to ( 472) loc_os06g12600 12006.m05976 protein fructokinase-2, putative, expressed bac_FRK KdgK PRK09434 PfkB RbsK ribokinase ribokinase_group_A adenosine_k…	-1.56379
2.2.1.3.1	major CHO metabolism.degradation.sucrose.invertases.neutral	ciclev10004474m|pacid:20791124	highly similar to ( 964) AT3G06500 | Symbols: | beta-fructofuranosidase, putative / invertase, putative / saccharase, putative / beta-fructosidase, putative | chr3:2012309-2015471 FORWARDhighly similar to ( 884) loc_os03g20020 12003.m07415 protein beta-fructofuranosidase, putative, expressedInvertase_neut no original description	-3.85547
2.2.1.3.3	major CHO metabolism.degradation.sucrose.invertases.vacuolar	ciclev10019134m|pacid:20809174	highly similar to ( 848) AT1G12240 | Symbols: ATBETAFRUCT4, VAC-INV | ATBETAFRUCT4; beta-fructofuranosidase/ hydrolase, hydrolyzing O-glycosyl compounds | chr1:4153699-4157457 FORWARDhighly similar to ( 901) INVA_PHAAU Acid beta-fructofuranosidase precursor (EC 3.2.1.26) (Acid sucrose hydrolase) (Acid invertase) (AI) (Vacuolar invertase) [Contains: Acid beta-fructofuranosidase 30 kDa subunit; Aci…	2.97229
2.2.2.1.1	major CHO metabolism.degradation.starch.starch cleavage.alpha amylase	ciclev10030661m|pacid:20802872	nearly identical (1238) AT1G69830 | Symbols: ATAMY3, AMY3 | AMY3 (ALPHA-AMYLASE-LIKE 3); alpha-amylase | chr1:26288518-26293003 REVERSEmoderately similar to ( 395) AMY3E_ORYSA Alpha-amylase isozyme 3E precursor (EC 3.2.1.1) (1,4-alpha-D-glucan glucanohydrolase) - Oryza sativa (Rice)highly similar to ( 842) loc_os01g51754 12001.m97454 protein alpha-amylase isozyme C2 precursor, putative, expressed…	-1.62458
2.2.2.1.2	major CHO metabolism.degradation.starch.starch cleavage.beta amylase	ciclev10019566m|pacid:20811724	highly similar to ( 826) AT4G17090 | Symbols: CT-BMY, BAM3, BMY8 | CT-BMY (CHLOROPLAST BETA-AMYLASE); beta-amylase | chr4:9605266-9607250 REVERSEmoderately similar to ( 470) AMYB_MEDSA Beta-amylase (EC 3.2.1.2) (1,4-alpha-D-glucan maltohydrolase) - Medicago sativa (Alfalfa)highly similar to ( 683) loc_os10g41550 12010.m06918 protein beta-amylase, putative, expressedGlyco_hydro_14 no original desc…	-2.04326
2.2.2.1.2	major CHO metabolism.degradation.starch.starch cleavage.beta amylase	ciclev10000490m|pacid:20786417	highly similar to ( 868) AT5G45300 | Symbols: BMY2, BAM8 | BMY2 (BETA-AMYLASE 2); beta-amylase/ catalytic/ cation binding | chr5:18353636-18356696 FORWARDmoderately similar to ( 382) AMYB_MEDSA Beta-amylase (EC 3.2.1.2) (1,4-alpha-D-glucan maltohydrolase) - Medicago sativa (Alfalfa)highly similar to ( 755) loc_os02g03690 12002.m05719 protein beta-amylase, putative, expressedGlyco_hydro_14 DUF822 …	-1.86807
2.2.2.3	major CHO metabolism.degradation.starch.glucan water dikinase	ciclev10030499m|pacid:20804380	nearly identical (1775) AT1G10760 | Symbols: SEX1, SOP1, SOP, GWD1, GWD | SEX1 (STARCH EXCESS 1); alpha-glucan, water dikinase | chr1:3581210-3590043 REVERSEnearly identical (2014) GWD1_SOLTU Alpha-glucan water dikinase, chloroplast precursor (EC 2.7.9.4) (EC 2.7.13.3) (Starch-related R1 protein) - Solanum tuberosum (Potato)nearly identical (1716) loc_os06g30310 12006.m07575 protein alpha-glucan …	-3.26878
2.2.2.4	major CHO metabolism.degradation.starch.D enzyme	ciclev10010989m|pacid:20797427	nearly identical (1479) AT2G40840 | Symbols: DPE2 | DPE2 (DISPROPORTIONATING ENZYME 2); 4-alpha-glucanotransferase/ heteroglycan binding | chr2:17045368-17050779 FORWARDweakly similar to ( 113) DPEP_SOLTU 4-alpha-glucanotransferase, chloroplast precursor (EC 2.4.1.25) (Amylomaltase) (Disproportionating enzyme) (D-enzyme) - Solanum tuberosum (Potato)nearly identical (1411) loc_os07g46790 12007.m08…	-1.55627
2.2.2.9	major CHO metabolism.degradation.starch.limit dextrinase/ pullulanase	ciclev10031035m|pacid:20803658	highly similar to ( 758) AT5G04360 | Symbols: ATPU1, ATLDA, PU1 | ATLDA (LIMIT DEXTRINASE); alpha-amylase/ limit dextrinase/ pullulanase | chr5:1221566-1228399 FORWARDhighly similar to ( 671) loc_os04g08270 12004.m06116 protein limit dextrinase, putative, expressed PulA Pullulanase_N_term GlgB PRK03705 no original description	-3.08318
3.1.1.2	minor CHO metabolism.raffinose family.galactinol synthases.putative	ciclev10001308m|pacid:20787834	highly similar to ( 539) AT1G56600 | Symbols: AtGolS2 | AtGolS2 (Arabidopsis thaliana galactinol synthase 2); transferase, transferring glycosyl groups / transferase, transferring hexosyl groups | chr1:21207620-21209291 FORWARDhighly similar to ( 509) loc_os03g20120 12003.m07424 protein galactinol synthase 3, putative, expressed Glyco_transf_8 no original description	4.21004
3.1.1.2	minor CHO metabolism.raffinose family.galactinol synthases.putative	ciclev10005406m|pacid:20791199	highly similar to ( 528) AT1G56600 | Symbols: AtGolS2 | AtGolS2 (Arabidopsis thaliana galactinol synthase 2); transferase, transferring glycosyl groups / transferase, transferring hexosyl groups | chr1:21207620-21209291 FORWARDmoderately similar to ( 467) loc_os03g20120 12003.m07424 protein galactinol synthase 3, putative, expressed Glyco_transf_8 no original description	3.23947
3.1.1.2	minor CHO metabolism.raffinose family.galactinol synthases.putative	ciclev10032043m|pacid:20803032	highly similar to ( 508) AT1G60470 | Symbols: AtGolS4 | AtGolS4 (Arabidopsis thaliana galactinol synthase 4); transferase, transferring glycosyl groups / transferase, transferring hexosyl groups | chr1:22279181-22280454 REVERSEmoderately similar to ( 478) loc_os03g20120 12003.m07424 protein galactinol synthase 3, putative, expressed Glyco_transf_8 no original description	1.95361
3.1.2.1	minor CHO metabolism.raffinose family.raffinose synthases.known	ciclev10014333m|pacid:20815129	nearly identical (1187) AT5G40390 | Symbols: SIP1 | SIP1 (seed imbibition 1-like); galactinol-sucrose galactosyltransferase/ hydrolase, hydrolyzing O-glycosyl compounds | chr5:16161720-16165085 FORWARDhighly similar to ( 683) STSYN_PEA Stachyose synthase precursor (EC 2.4.1.67) (Galactinol--raffinose galactosyltransferase) - Pisum sativum (Garden pea)nearly identical (1098) loc_os01g07530 12001.m…	1.9773
3.2.2	minor CHO metabolism.trehalose.TPP	ciclev10025685m|pacid:20799887	moderately similar to ( 473) AT5G65140 | Symbols: | trehalose-6-phosphate phosphatase, putative | chr5:26020411-26022077 REVERSEmoderately similar to ( 447) loc_os08g31630 12008.m26845 protein expressed protein Trehalose_PPase OtsB PRK10187 no original description	-2.29834
3.3	minor CHO metabolism.sugar alcohols	ciclev10005448m|pacid:20791395	moderately similar to ( 384) AT5G51970 | Symbols: | sorbitol dehydrogenase, putative / L-iditol 2-dehydrogenase, putative | chr5:21111820-21113284 FORWARDmoderately similar to ( 367) loc_os08g43190 12008.m08293 protein sorbitol dehydrogenase, putative, expressed Tdh tdh AdhC PRK09880 ADH_zinc_N Qor PRK10309 PRK10083 AdhP no original description	-1.63448
3.3	minor CHO metabolism.sugar alcohols	ciclev10007754m|pacid:20793426	highly similar to ( 957) AT4G30310 | Symbols: | ribitol kinase, putative | chr4:14831913-14835092 FORWARDhighly similar to ( 935) loc_os02g08130 12002.m33998 protein carbohydrate kinase, putative, expressed AraB PRK04123 XylB FGGY_N FGGY_C GlpK no original description	-10.8447
3.4.2	minor CHO metabolism.myo-inositol.InsP-Kinases	ciclev10001172m|pacid:20788896	highly similar to ( 518) AT1G22100 | Symbols: | ATP binding / inositol pentakisphosphate 2-kinase | chr1:7798023-7800030 REVERSEmoderately similar to ( 442) loc_os04g56580 12004.m10547 protein expressed protein DUF941 no original description	-9.2384
3.4.3	minor CHO metabolism.myo-inositol.InsP Synthases	ciclev10025400m|pacid:20799724	highly similar to ( 964) AT2G22240 | Symbols: ATMIPS2, MIPS2 | MIPS2 (MYO-INOSITOL-1-PHOSTPATE SYNTHASE 2); binding / catalytic/ inositol-3-phosphate synthase | chr2:9451901-9453375 REVERSEhighly similar to ( 987) INO1_TOBAC Inositol-3-phosphate synthase (EC 5.5.1.4) (Myo-inositol-1-phosphate synthase) (MI-1-P synthase) (IPS) - Nicotiana tabacum (Common tobacco)highly similar to ( 936) loc_os03g0…	3.44917
3.4.4	minor CHO metabolism.myo-inositol.myo inositol oxygenases	ciclev10026154m|pacid:20800710	moderately similar to ( 493) AT1G14520 | Symbols: MIOX1 | MIOX1 (MYO-INISITOL OXYGENASE); inositol oxygenase/ oxidoreductase | chr1:4968376-4969954 REVERSEmoderately similar to ( 476) MIOX_ORYSA Probable inositol oxygenase (EC 1.13.99.1) (Myo-inositol oxygenase) - Oryza sativa (Rice)moderately similar to ( 476) loc_os06g36560 12006.m32098 protein inositol oxygenase, putative, expressed DUF706 no …	-3.05025
3.4.5	minor CHO metabolism.myo-inositol.inositol phosphatase	ciclev10017102m|pacid:20817830	moderately similar to ( 202) AT3G02870 | Symbols: VTC4 | VTC4; 3'(2'),5'-bisphosphate nucleotidase/ L-galactose-1-phosphate phosphatase/ inositol or phosphatidylinositol phosphatase/ inositol-1(or 4)-monophosphatase | chr3:627742-629682 REVERSEweakly similar to ( 199) IMPP_MESCR Inositol monophosphatase (EC 3.1.3.25) (IMPase) (IMP) (Inositol-1(or 4)-monophosphatase) - Mesembryanthemum crystallinu…	-4.49757
3.5	minor CHO metabolism.others	ciclev10031739m|pacid:20804553	highly similar to ( 560) AT1G06690 | Symbols: | aldo/keto reductase family protein | chr1:2049742-2052039 REVERSEvery weakly similar to (80.1) A115_TOBAC Auxin-induced protein PCNT115 - Nicotiana tabacum (Common tobacco)highly similar to ( 541) loc_os07g05000 12007.m04966 protein aldo-keto reductase yakc, putative, expressed Tas Aldo_ket_red ARA1 PRK09912 PRK10625 no original description	-3.20718
3.5	minor CHO metabolism.others	ciclev10001409m|pacid:20789335	highly similar to ( 541) AT1G19600 | Symbols: | pfkB-type carbohydrate kinase family protein | chr1:6779085-6780898 FORWARDhighly similar to ( 501) loc_os01g01620 12001.m06807 protein ribokinase, putative, expressed adenosine_kinase KdgK PfkB RbsK ribokinase_group_A ribokinase bac_FRK YeiC_kinase_like RfaE_like FruK_PfkB_like no original description	-1.92399
3.5	minor CHO metabolism.others	ciclev10008907m|pacid:20794668	moderately similar to ( 349) AT1G59960 | Symbols: | aldo/keto reductase, putative | chr1:22071410-22073067 REVERSEmoderately similar to ( 343) 6DCS_SOYBN NAD(P)H-dependent 6'-deoxychalcone synthase (EC 2.3.1.170) - Glycine max (Soybean)moderately similar to ( 359) loc_os03g13390 12003.m06784 protein NAD(P)H-dependent oxidoreductase, putative, expressed Aldo_ket_red ARA1 dkgA dkgB Tas COG4989 no o…	-1.58737
3.5	minor CHO metabolism.others	ciclev10005068m|pacid:20792308	highly similar to ( 601) AT1G04420 | Symbols: | aldo/keto reductase family protein | chr1:1191634-1193699 FORWARDweakly similar to ( 105) A115_TOBAC Auxin-induced protein PCNT115 - Nicotiana tabacum (Common tobacco)highly similar to ( 605) loc_os03g41510 12003.m35309 protein aldo/keto reductase, putative, expressed PRK10625 Tas Aldo_ket_red ARA1 COG1453 PRK09912 COG4989 no original description	-2.87158
3.5	minor CHO metabolism.others	ciclev10005119m|pacid:20791197	moderately similar to ( 452) AT5G19150 | Symbols: | carbohydrate kinase family | chr5:6426280-6428402 REVERSEmoderately similar to ( 412) loc_os11g17610 12011.m05844 protein YKL151C, putative, expressed YXKO-related COG0063 Carb_kinase PRK10565 no original description	-5.5468
3.5	minor CHO metabolism.others	ciclev10019917m|pacid:20810587	highly similar to ( 545) AT1G06730 | Symbols: | pfkB-type carbohydrate kinase family protein | chr1:2067633-2070049 FORWARDhighly similar to ( 526) loc_os03g06880 12003.m06205 protein protein kinase, putative, expressed RbsK KdgK ribokinase bac_FRK PfkB ribokinase_group_A adenosine_kinase YegV_kinase_like ribokinase_pfkB_like PRK09434 PRK11142 FruK_PfkB_like no original description	-2.85912
3.5	minor CHO metabolism.others	ciclev10009471m|pacid:20795826	moderately similar to ( 249) AT1G59960 | Symbols: | aldo/keto reductase, putative | chr1:22071410-22073067 REVERSEmoderately similar to ( 256) NADO1_ORYSA Probable NAD(P)H-dependent oxidoreductase 1 (EC 1.1.1.-) - Oryza sativa (Rice)moderately similar to ( 259) loc_os03g13390 12003.m06784 protein NAD(P)H-dependent oxidoreductase, putative, expressed Aldo_ket_red ARA1 dkgA dkgB Tas no original des…	-2.07299
3.5	minor CHO metabolism.others	ciclev10025909m|pacid:20801117	moderately similar to ( 468) AT5G57330 | Symbols: | aldose 1-epimerase family protein | chr5:23218392-23220664 FORWARDmoderately similar to ( 481) loc_os04g56290 12004.m35496 protein apospory-associated protein C, putative, expressed COG0676 Aldose_epim no original description	-2.97378
3.5	minor CHO metabolism.others	ciclev10011989m|pacid:20798577	moderately similar to ( 384) AT3G47800 | Symbols: | aldose 1-epimerase family protein | chr3:17634971-17636998 FORWARDmoderately similar to ( 366) loc_os02g36600 12002.m08747 protein aldose 1-epimerase precursor, putative, expressed galM Aldose_epim GalM no original description	-2.34812
3.5.1	minor CHO metabolism.others.Xylose isomerase	ciclev10008154m|pacid:20795200	highly similar to ( 766) AT5G57655 | Symbols: | xylose isomerase family protein | chr5:23347030-23349805 FORWARDhighly similar to ( 721) XYLA_HORVU Xylose isomerase (EC 5.3.1.5) - Hordeum vulgare (Barley)highly similar to ( 746) loc_os07g47290 12007.m29315 protein xylose isomerase, putative, expressedPRK05474 XylA PRK12465 PRK12677 no original description	-1.63097
3.6	minor CHO metabolism.callose	ciclev10014015m|pacid:20817770	nearly identical (3377) AT5G13000 | Symbols: ATGSL12, gsl12 | ATGSL12 (glucan synthase-like 12); 1,3-beta-glucan synthase/ transferase, transferring glycosyl groups | chr5:4110445-4121202 REVERSEnearly identical (2845) loc_os03g03610 12003.m34995 protein CALS1, putative, expressed Glucan_synthase no original description	-3.90585
3.6	minor CHO metabolism.callose	ciclev10015387m|pacid:20818960	highly similar to ( 546) AT4G04970 | Symbols: ATGSL1, ATGSL01, GSL01, GSL1 | GSL1 (GLUCAN SYNTHASE-LIKE 1); 1,3-beta-glucan synthase/ transferase, transferring glycosyl groups | chr4:2537039-2542434 FORWARDhighly similar to ( 546) loc_os01g55040 12001.m11664 protein ATGSL05, putative, expressed Glucan_synthase no original description	-2.01295
3.7	minor CHO metabolism.sugar kinases	ciclev10028302m|pacid:20813201	highly similar to ( 579) AT2G21370 | Symbols: | xylulose kinase, putative | chr2:9137582-9139573 REVERSEmoderately similar to ( 356) loc_os07g22650 12007.m06549 protein xylulokinase, putative, expressedXylB no original description	-4.63968
3.8.2	minor CHO metabolism.galactose.alpha-galactosidases	ciclev10030938m|pacid:20804012	highly similar to ( 906) AT3G26380 | Symbols: | glycosyl hydrolase family protein 27 / alpha-galactosidase family protein / melibiase family protein | chr3:9660140-9663145 FORWARDvery weakly similar to (90.9) AGAL_ORYSA Alpha-galactosidase precursor (EC 3.2.1.22) (Melibiase) (Alpha-D-galactoside galactohydrolase) - Oryza sativa (Rice)highly similar to ( 690) loc_os01g33420 12001.m09656 protein al…	-4.65667
3.8.2	minor CHO metabolism.galactose.alpha-galactosidases	ciclev10033997m|pacid:20802882	moderately similar to ( 299) AT3G56310 | Symbols: | alpha-galactosidase, putative / melibiase, putative / alpha-D-galactoside galactohydrolase, putative | chr3:20882886-20885745 FORWARDmoderately similar to ( 218) AGAL_ORYSA Alpha-galactosidase precursor (EC 3.2.1.22) (Melibiase) (Alpha-D-galactoside galactohydrolase) - Oryza sativa (Rice)moderately similar to ( 268) loc_os07g48160 12007.m09030 p…	-8.75154
4.1.1	glycolysis.cytosolic branch.UGPase	ciclev10023278m|pacid:20806906	moderately similar to ( 377) AT5G17310 | Symbols: | UTP--glucose-1-phosphate uridylyltransferase, putative / UDP-glucose pyrophosphorylase, putative / UGPase, putative | chr5:5696955-5700845 REVERSEmoderately similar to ( 395) UGPA_SOLTU UTP--glucose-1-phosphate uridylyltransferase (EC 2.7.7.9) (UDP-glucose pyrophosphorylase) (UDPGP) (UGPase) - Solanum tuberosum (Potato)moderately similar to ( 40…	-1.54425
4.1.4	glycolysis.cytosolic branch.phosphofructokinase (PFK)	ciclev10014760m|pacid:20816709	highly similar to ( 954) AT1G12000 | Symbols: | pyrophosphate--fructose-6-phosphate 1-phosphotransferase beta subunit, putative / pyrophosphate-dependent 6-phosphofructose-1-kinase, putative | chr1:4050159-4053727 REVERSEhighly similar to ( 970) PFPB_RICCO Pyrophosphate--fructose 6-phosphate 1-phosphotransferase subunit beta (EC 2.7.1.90) (PFP) (6-phosphofructokinase, pyrophosphate dependent) (Py…	-3.26651
4.1.4	glycolysis.cytosolic branch.phosphofructokinase (PFK)	ciclev10000595m|pacid:20788122	nearly identical (1025) AT1G76550 | Symbols: | pyrophosphate--fructose-6-phosphate 1-phosphotransferase alpha subunit, putative / pyrophosphate-dependent 6-phosphofructose-1-kinase, putative | chr1:28722900-28726929 REVERSEnearly identical (1066) PFPA_RICCO Pyrophosphate--fructose 6-phosphate 1-phosphotransferase alpha subunit (EC 2.7.1.90) (PFP) (6-phosphofructokinase, pyrophosphate dependent) (…	-2.89453
4.1.13	glycolysis.cytosolic branch.enolase	ciclev10028351m|pacid:20814023	highly similar to ( 778) AT2G29560 | Symbols: | enolase, putative | chr2:12646635-12649694 FORWARDhighly similar to ( 507) ENO_MESCR Enolase (EC 4.2.1.11) (2-phosphoglycerate dehydratase) (2-phospho-D-glycerate hydro-lyase) - Mesembryanthemum crystallinum (Common ice plant)highly similar to ( 649) loc_os03g15950 12003.m07032 protein enolase, putative, expressed enolase eno Eno Enolase_C Enolase_N…	-3.82114
4.1.14	glycolysis.cytosolic branch.pyruvate kinase (PK)	ciclev10014977m|pacid:20818305	highly similar to ( 867) AT5G56350 | Symbols: | pyruvate kinase, putative | chr5:22820254-22822529 REVERSEhighly similar to ( 848) KPYC_TOBAC Pyruvate kinase, cytosolic isozyme (EC 2.7.1.40) (PK) - Nicotiana tabacum (Common tobacco)highly similar to ( 797) loc_os01g16960 12001.m08292 protein pyruvate kinase, cytosolic isozyme, putative, expressed Pyruvate_Kinase PK PykF PRK05826 PRK06354 PRK09206…	1.56644
4.1.14	glycolysis.cytosolic branch.pyruvate kinase (PK)	ciclev10031317m|pacid:20805192	highly similar to ( 821) AT2G36580 | Symbols: | pyruvate kinase, putative | chr2:15339253-15342781 FORWARDmoderately similar to ( 383) KPYC_SOYBN Pyruvate kinase, cytosolic isozyme (EC 2.7.1.40) (PK) - Glycine max (Soybean)highly similar to ( 832) loc_os11g05110 12011.m079911 protein pyruvate kinase, cytosolic isozyme, putative, expressed Pyruvate_Kinase PykF PRK05826 PK PRK09206 PRK06354 PRK0624…	-2.15654
4.2.2	glycolysis.plastid branch.phosphoglucomutase (PGM)	ciclev10031045m|pacid:20804815	highly similar to ( 772) AT5G17530 | Symbols: | phosphoglucosamine mutase family protein | chr5:5778168-5781863 FORWARDhighly similar to ( 786) loc_os07g26610 12007.m06939 protein phosphoglucomutase/phosphomannomutase family protein, putative, expressed {ManB} manB PGM_PMM_I glmM Pgm no original description	-1.73016
4.2.2	glycolysis.plastid branch.phosphoglucomutase (PGM)	ciclev10014623m|pacid:20819250	highly similar to ( 939) AT1G70820 | Symbols: | phosphoglucomutase, putative / glucose phosphomutase, putative | chr1:26705594-26708034 FORWARDhighly similar to ( 797) loc_os06g28194 12006.m71405 protein phosphoglucomutase/phosphomannomutase family protein, putative, expressed {ManB} manB glmM PGM_PMM_I no original description	-3.88449
4.2.4	glycolysis.plastid branch.phosphofructokinase (PFK)	ciclev10004702m|pacid:20790487	highly similar to ( 804) AT5G61580 | Symbols: PFK4 | PFK4 (PHOSPHOFRUCTOKINASE 4); 6-phosphofructokinase | chr5:24761150-24763827 FORWARDhighly similar to ( 727) loc_os01g09570 12001.m07582 protein 6-phosphofructokinase 2, putative, expressed PRK06830 PfkA PRK03202 PFK Bacterial_PFK PFK PRK06555 PRK07085 no original description	-10.1674
4.2.4	glycolysis.plastid branch.phosphofructokinase (PFK)	ciclev10007886m|pacid:20795810	highly similar to ( 824) AT4G26270 | Symbols: PFK3 | PFK3 (PHOSPHOFRUCTOKINASE 3); 6-phosphofructokinase | chr4:13301094-13304030 REVERSEhighly similar to ( 778) loc_os01g09570 12001.m07582 protein 6-phosphofructokinase 2, putative, expressed PRK06830 PfkA PRK03202 PFK Bacterial_PFK PFK PRK06555 PRK07085 Eukaryotic_PFK Pyrophosphate_PFK no original description	-2.58233
4.2.4	glycolysis.plastid branch.phosphofructokinase (PFK)	ciclev10015031m|pacid:20818157	highly similar to ( 716) AT5G47810 | Symbols: PFK2 | PFK2 (PHOSPHOFRUCTOKINASE 2); 6-phosphofructokinase | chr5:19356569-19357989 REVERSEhighly similar to ( 622) loc_os09g30240 12009.m06175 protein 6-phosphofructokinase, putative, expressed PRK06830 PfkA PRK03202 PFK PFK Bacterial_PFK PRK06555 Pyrophosphate_PFK no original description	-3.09433
4.2.14	glycolysis.plastid branch.pyruvate kinase (PK)	ciclev10031093m|pacid:20804284	highly similar to ( 819) AT1G32440 | Symbols: PKp3 | PKp3 (plastidial pyruvate kinase 3); pyruvate kinase | chr1:11712205-11714963 FORWARDhighly similar to ( 832) KPYG_TOBAC Pyruvate kinase isozyme G, chloroplast precursor (EC 2.7.1.40) - Nicotiana tabacum (Common tobacco)highly similar to ( 775) loc_os10g42100 12010.m06967 protein pyruvate kinase isozyme G, chloroplast precursor, putative, expre…	-3.27973
4.2.14	glycolysis.plastid branch.pyruvate kinase (PK)	ciclev10031317m|pacid:20805192	highly similar to ( 821) AT2G36580 | Symbols: | pyruvate kinase, putative | chr2:15339253-15342781 FORWARDmoderately similar to ( 383) KPYC_SOYBN Pyruvate kinase, cytosolic isozyme (EC 2.7.1.40) (PK) - Glycine max (Soybean)highly similar to ( 832) loc_os11g05110 12011.m079911 protein pyruvate kinase, cytosolic isozyme, putative, expressed Pyruvate_Kinase PykF PRK05826 PK PRK09206 PRK06354 PRK0624…	-2.15654
5.2	fermentation.PDC	ciclev10011317m|pacid:20797545	nearly identical (1090) AT4G33070 | Symbols: | pyruvate decarboxylase, putative | chr4:15952519-15954676 REVERSEnearly identical (1016) PDC2_TOBAC Pyruvate decarboxylase isozyme 2 (EC 4.1.1.1) (PDC) - Nicotiana tabacum (Common tobacco)nearly identical (1013) loc_os03g18220 12003.m101116 protein pyruvate decarboxylase isozyme 2, putative, expressed COG3961 TPP_PDC_IPDC IlvB TPP_enzyme_N PRK08611 P…	-2.41122
5.1	fermentation.aldehyde dehydrogenase	ciclev10000776m|pacid:20785459	highly similar to ( 641) AT4G34240 | Symbols: ALDH3I1, ALDH3 | ALDH3I1 (ALDEHYDE DEHYDROGENASE 3|1); 3-chloroallyl aldehyde dehydrogenase/ aldehyde dehydrogenase (NAD) | chr4:16389801-16392633 FORWARDweakly similar to ( 134) BADH_SPIOL Betaine-aldehyde dehydrogenase, chloroplast precursor (EC 1.2.1.8) (BADH) - Spinacia oleracea (Spinach)highly similar to ( 623) loc_os11g08300 12011.m28749 protein…	-1.6511
6.3	gluconeogenesis / glyoxylate cycle.Malate DH	ciclev10025945m|pacid:20800539	highly similar to ( 583) AT2G22780 | Symbols: PMDH1 | PMDH1 (PEROXISOMAL NAD-MALATE DEHYDROGENASE 1); L-malate dehydrogenase/ binding / catalytic/ malate dehydrogenase/ oxidoreductase/ oxidoreductase, acting on the CH-OH group of donors, NAD or NADP as acceptor | chr2:9689995-9691923 REVERSEhighly similar to ( 601) MDHG_CUCSA Malate dehydrogenase, glyoxysomal precursor (EC 1.1.1.37) - Cucumis sat…	-1.68323
6.4	gluconeogenesis / glyoxylate cycle.PEPCK	ciclev10025088m|pacid:20800760	nearly identical (1073) AT4G37870 | Symbols: PCK1, PEPCK | PCK1 (PHOSPHOENOLPYRUVATE CARBOXYKINASE 1); ATP binding / phosphoenolpyruvate carboxykinase (ATP)/ phosphoenolpyruvate carboxykinase/ purine nucleotide binding | chr4:17802974-17806332 REVERSEnearly identical (1024) PEPCK_MAIZE Phosphoenolpyruvate carboxykinase [ATP] (EC 4.1.1.49) (PEP carboxykinase) (Phosphoenolpyruvate carboxylase) (PEP…	-2.38789
6.5	gluconeogenesis / glyoxylate cycle.pyruvate dikinase	ciclev10006837m|pacid:20790593	nearly identical (1509) AT4G15530 | Symbols: PPDK | PPDK (pyruvate orthophosphate dikinase); kinase/ pyruvate, phosphate dikinase | chr4:8864828-8870748 REVERSEnearly identical (1574) PPDK_MESCR Pyruvate, phosphate dikinase, chloroplast precursor (EC 2.7.9.1) (Pyruvate, orthophosphate dikinase) - Mesembryanthemum crystallinum (Common ice plant)nearly identical (1474) loc_os05g33570 12005.m083718 …	2.22542
7.1.2	OPP.oxidative PP.6-phosphogluconolactonase	ciclev10021162m|pacid:20807552	moderately similar to ( 364) AT5G24400 | Symbols: emb2024 | emb2024 (embryo defective 2024); 6-phosphogluconolactonase/ catalytic | chr5:8330532-8331784 REVERSEmoderately similar to ( 391) loc_os09g35970 12009.m06548 protein 6-phosphogluconolactonase, putative, expressed 6PGL NagB GlcN6P_deaminase nagB no original description	2.45083
7.2.4	OPP.non-reductive PP.ribose 5-phosphate isomerase	ciclev10016309m|pacid:20817824	moderately similar to ( 345) AT2G01290 | Symbols: | ribose-5-phosphate isomerase | chr2:149192-149989 REVERSEmoderately similar to ( 283) loc_os07g08030 12007.m05261 protein ribose-5-phosphate isomerase, putative, expressed RPI_A PRK00702 RpiA Rib_5-P_isom_A no original description	-2.01417
8.1.1.1	TCA / org transformation.TCA.pyruvate DH.E1	ciclev10031744m|pacid:20803919	highly similar to ( 661) AT1G59900 | Symbols: AT-E1 ALPHA | AT-E1 ALPHA; oxidoreductase, acting on the aldehyde or oxo group of donors, disulfide as acceptor / pyruvate dehydrogenase (acetyl-transferring) | chr1:22051368-22053660 FORWARDhighly similar to ( 673) ODPA_PEA Pyruvate dehydrogenase E1 component subunit alpha, mitochondrial precursor (EC 1.2.4.1) (PDHE1-A) - Pisum sativum (Garden pea)hi…	-1.52442
8.1.1.1	TCA / org transformation.TCA.pyruvate DH.E1	ciclev10020210m|pacid:20810633	highly similar to ( 669) AT1G01090 | Symbols: PDH-E1 ALPHA | PDH-E1 ALPHA (PYRUVATE DEHYDROGENASE E1 ALPHA); pyruvate dehydrogenase (acetyl-transferring) | chr1:47705-49166 REVERSEmoderately similar to ( 237) ODPA_SOLTU Pyruvate dehydrogenase E1 component subunit alpha, mitochondrial precursor (EC 1.2.4.1) (PDHE1-A) - Solanum tuberosum (Potato)highly similar to ( 620) loc_os04g02900 12004.m101452…	-4.83002
8.1.1.2	TCA / org transformation.TCA.pyruvate DH.E2	ciclev10025308m|pacid:20799953	highly similar to ( 708) AT3G13930 | Symbols: | dihydrolipoamide S-acetyltransferase, putative | chr3:4596240-4600143 FORWARDhighly similar to ( 621) loc_os06g01630 12006.m091571 protein dihydrolipoyllysine-residue acetyltransferase component of pyruvatedehydrogenase complex, putative, expressed PRK11856 AceF PRK11855 2-oxoacid_dh aceF PRK05704 PRK11857 PRK11892 no original description	-4.09183
8.1.1.3	TCA / org transformation.TCA.pyruvate DH.E3	ciclev10004793m|pacid:20792418	highly similar to ( 822) AT1G48030 | Symbols: mtLPD1 | mtLPD1 (mitochondrial lipoamide dehydrogenase 1); ATP binding / dihydrolipoyl dehydrogenase | chr1:17717432-17719141 REVERSEhighly similar to ( 804) DLDH_PEA Dihydrolipoyl dehydrogenase, mitochondrial precursor (EC 1.8.1.4) (Dihydrolipoamide dehydrogenase) (Pyruvate dehydrogenase complex E3 subunit) (PDC-E3) (E3) (Glycine cleavage system L pr…	-1.5085
8.1.2	TCA / org transformation.TCA.CS	ciclev10031423m|pacid:20802736	highly similar to ( 803) AT2G44350 | Symbols: ATCS, CSY4 | ATCS; ATP binding / ATP citrate synthase/ citrate (SI)-synthase | chr2:18316673-18320524 FORWARDhighly similar to ( 796) CISY_DAUCA Citrate synthase, mitochondrial precursor (EC 2.3.3.1) - Daucus carota (Carrot)highly similar to ( 769) loc_os02g10070 12002.m33351 protein citrate synthase 4, mitochondrial precursor, putative, expressed PRK…	-1.85674
8.1.3	TCA / org transformation.TCA.aconitase	ciclev10014140m|pacid:20815345	nearly identical (1700) AT2G05710 | Symbols: | aconitate hydratase, cytoplasmic, putative / citrate hydro-lyase/aconitase, putative | chr2:2141591-2146350 FORWARDnearly identical (1706) ACOC_CUCMA Aconitate hydratase, cytoplasmic (EC 4.2.1.3) (Citrate hydro-lyase) (Aconitase) - Cucurbita maxima (Pumpkin) (Winter squash)nearly identical (1692) loc_os08g09200 12008.m05055 protein aconitate hydratas…	-3.52922
8.1.5	TCA / org transformation.TCA.2-oxoglutarate dehydrogenase	ciclev10018656m|pacid:20809567	nearly identical (1933) AT3G55410 | Symbols: | 2-oxoglutarate dehydrogenase E1 component, putative / oxoglutarate decarboxylase, putative / alpha-ketoglutaric dehydrogenase, putative | chr3:20541897-20545728 FORWARDnearly identical (1819) loc_os07g49520 12007.m09160 protein 2-oxoglutarate dehydrogenase E1 component, mitochondrial precursor, putative, expressed kgd SucA kgd TPP_E1_OGDC_like E1_dh …	-1.72129
8.1.5	TCA / org transformation.TCA.2-oxoglutarate dehydrogenase	ciclev10030605m|pacid:20804696	nearly identical (1896) AT5G65750 | Symbols: | 2-oxoglutarate dehydrogenase E1 component, putative / oxoglutarate decarboxylase, putative / alpha-ketoglutaric dehydrogenase, putative | chr5:26304212-26307947 FORWARDnearly identical (1778) loc_os07g49520 12007.m09160 protein 2-oxoglutarate dehydrogenase E1 component, mitochondrial precursor, putative, expressed kgd SucA kgd TPP_E1_OGDC_like E1_dh …	-2.41122
8.1.7	TCA / org transformation.TCA.succinate dehydrogenase	ciclev10016181m|pacid:20817784	moderately similar to ( 435) AT5G40650 | Symbols: SDH2-2 | SDH2-2; electron carrier/ succinate dehydrogenase | chr5:16281462-16283296 FORWARDmoderately similar to ( 381) loc_os08g02640 12008.m26820 protein succinate dehydrogenase iron-sulfur protein,mitochondrial precursor, putative, expressed sdhB FrdB PRK12575 PRK12577 PRK12576 PRK12385 PRK06259 sdhB PRK12386 no original description	-3.19332
8.1.8	TCA / org transformation.TCA.fumarase	ciclev10019839m|pacid:20807608	highly similar to ( 861) AT2G47510 | Symbols: FUM1 | FUM1 (FUMARASE 1); catalytic/ fumarate hydratase | chr2:19498614-19502020 FORWARDhighly similar to ( 811) loc_os03g21950 12003.m07599 protein fumarate hydratase 1, mitochondrial precursor, putative, expressed fumC Fumarase_classII FumC Aspartatase_like aspA PRK12425 Aspartatase AspA Lyase_1 Lyase_I Lyase_I_like Adenylsuccinate_lyase_like PurB p…	-1.62446
8.2.9	TCA / org transformation.other organic acid transformatons.cyt MDH	ciclev10005394m|pacid:20789886	highly similar to ( 596) AT1G04410 | Symbols: | malate dehydrogenase, cytosolic, putative | chr1:1189418-1191267 REVERSEhighly similar to ( 599) MDHC_MEDSA Malate dehydrogenase, cytoplasmic (EC 1.1.1.37) - Medicago sativa (Alfalfa)highly similar to ( 590) loc_os10g33800 12010.m21921 protein malate dehydrogenase, cytoplasmic, putative, expressed MDH_cytoplasmic_cytosolic PRK05442 MDH MDH_choloropl…	-2.82184
8.2.10	TCA / org transformation.other organic acid transformatons.malic	ciclev10007668m|pacid:20792754	highly similar to ( 939) AT5G25880 | Symbols: ATNADP-ME3 | ATNADP-ME3 (NADP-malic enzyme 3); malate dehydrogenase (oxaloacetate-decarboxylating) (NADP+)/ malic enzyme/ oxidoreductase, acting on NADH or NADPH, NAD or NADP as acceptor | chr5:9024549-9028260 FORWARDhighly similar to ( 973) MAOX_PHAVU NADP-dependent malic enzyme (EC 1.1.1.40) (NADP-ME) - Phaseolus vulgaris (Kidney bean) (French bean)…	-3.26895
8.2.10	TCA / org transformation.other organic acid transformatons.malic	ciclev10025125m|pacid:20800109	nearly identical (1011) AT1G79750 | Symbols: ATNADP-ME4 | ATNADP-ME4 (NADP-malic enzyme 4); malate dehydrogenase (oxaloacetate-decarboxylating) (NADP+)/ malic enzyme/ oxidoreductase, acting on NADH or NADPH, NAD or NADP as acceptor | chr1:30007655-30011179 REVERSEnearly identical (1004) MAOX_VITVI NADP-dependent malic enzyme (EC 1.1.1.40) (NADP-ME) - Vitis vinifera (Grape)highly similar to ( 996)…	2.85794
8.2.11	TCA / org transformation.other organic acid transformatons.atp-citrate lyase	ciclev10004572m|pacid:20791466	nearly identical (1139) AT5G49460 | Symbols: ACLB-2 | ACLB-2 (ATP CITRATE LYASE SUBUNIT B 2); ATP citrate synthase | chr5:20055048-20058195 FORWARDvery weakly similar to ( 100) SUCA_ORYSA Probable succinyl-CoA ligase [GDP-forming] subunit alpha, mitochondrial precursor (EC 6.2.1.4) (Succinyl-CoA synthetase subunit alpha) (SCS-alpha) - Oryza sativa (Rice)nearly identical (1152) loc_os01g19450 1200…	-2.2401
8.2.11	TCA / org transformation.other organic acid transformatons.atp-citrate lyase	ciclev10013702m|pacid:20797133	highly similar to ( 765) AT1G09430 | Symbols: ACLA-3 | ACLA-3; ATP citrate synthase | chr1:3042135-3044978 FORWARDhighly similar to ( 771) loc_os11g47330 12011.m28910 protein ATP-citrate synthase, putative, expressed SucC sucC no original description	1.53573
8.3	TCA / org transformation.carbonic anhydrases	ciclev10001873m|pacid:20789359	moderately similar to ( 308) AT4G33580 | Symbols: ATBCA5, BCA5 | carbonic anhydrase family protein / carbonate dehydratase family protein | chr4:16139406-16141363 FORWARDweakly similar to ( 196) CAHC_SPIOL Carbonic anhydrase, chloroplast precursor (EC 4.2.1.1) (Carbonate dehydratase) - Spinacia oleracea (Spinach)moderately similar to ( 278) loc_os09g28910 12009.m22242 protein carbonic anhydrase, …	-5.93452
8.3	TCA / org transformation.carbonic anhydrases	ciclev10015874m|pacid:20815130	moderately similar to ( 433) AT3G01500 | Symbols: CA1 | CA1 (CARBONIC ANHYDRASE 1); carbonate dehydratase/ zinc ion binding | chr3:195173-197873 REVERSEmoderately similar to ( 421) CAHC_TOBAC Carbonic anhydrase, chloroplast precursor (EC 4.2.1.1) (Carbonate dehydratase) - Nicotiana tabacum (Common tobacco)moderately similar to ( 233) loc_os01g45274 12001.m150428 protein carbonic anhydrase, chloro…	-4.48083
9.1.1	mitochondrial electron transport / ATP synthesis.NADH-DH.complex I	ciclev10003046m|pacid:20785412	very weakly similar to (80.9) AT1G14450 | Symbols: | unknown protein | chr1:4947337-4947558 REVERSE no original description	-4.38668
9.1.2	mitochondrial electron transport / ATP synthesis.NADH-DH.localisation not clear	ciclev10033600m|pacid:20804568	highly similar to ( 853) AT5G08530 | Symbols: CI51 | CI51 (51 kDa subunit of complex I); 4 iron, 4 sulfur cluster binding / FMN binding / NAD or NADH binding / NADH dehydrogenase (ubiquinone)/ oxidoreductase, acting on NADH or NADPH | chr5:2759848-2761726 REVERSEhighly similar to ( 860) loc_os07g45090 12007.m079768 protein NADH-ubiquinone oxidoreductase 51 kDa subunit, mitochondrial precursor, pu…	-3.80364
9.1.2	mitochondrial electron transport / ATP synthesis.NADH-DH.localisation not clear	ciclev10006072m|pacid:20789751	moderately similar to ( 256) AT5G52840 | Symbols: | NADH-ubiquinone oxidoreductase-related | chr5:21413718-21414794 FORWARDmoderately similar to ( 213) loc_os03g19890 12003.m07402 protein NADH-ubiquinone oxidoreductase 13 kDa-B subunit, putative, expressed ETC_C1_NDUFA5 no original description	-2.24724
9.2.1.2	mitochondrial electron transport / ATP synthesis.NADH-DH.type II.external	ciclev10014668m|pacid:20816847	highly similar to ( 813) AT4G28220 | Symbols: NDB1 | NDB1 (NAD(P)H dehydrogenase B1); NADH dehydrogenase/ disulfide oxidoreductase | chr4:13993078-13995651 FORWARDhighly similar to ( 789) loc_os06g47000 12006.m71453 protein expressed protein Ndh Pyr_redox_2 HcaD Lpd NirB PRK09564 no original description	-3.09993
9.2.1.2	mitochondrial electron transport / ATP synthesis.NADH-DH.type II.external	ciclev10014723m|pacid:20815079	highly similar to ( 902) AT4G05020 | Symbols: NDB2 | NDB2 (NAD(P)H dehydrogenase B2); FAD binding / disulfide oxidoreductase/ oxidoreductase | chr4:2572752-2576222 FORWARDhighly similar to ( 807) loc_os06g47000 12006.m71453 protein expressed protein Ndh Pyr_redox_2 HcaD PRK09564 NirB PRK06416 Lpd no original description	-4.71031
9.2.1.3	mitochondrial electron transport / ATP synthesis.NADH-DH.type II.mitochondrial	ciclev10000807m|pacid:20788511	highly similar to ( 696) AT5G08740 | Symbols: NDC1 | NDC1 (NAD(P)H dehydrogenase C1); NADH dehydrogenase | chr5:2848752-2851323 REVERSEhighly similar to ( 649) loc_os06g11140 12006.m05831 protein NADH dehydrogenase, putative, expressed Ndh Pyr_redox_2 no original description	-1.8288
9.3	mitochondrial electron transport / ATP synthesis.electron transfer flavoprotein	ciclev10008777m|pacid:20793602	moderately similar to ( 486) AT1G50940 | Symbols: ETFALPHA | ETFALPHA (electron transfer flavoprotein alpha); FAD binding / electron carrier | chr1:18878038-18879939 REVERSEmoderately similar to ( 413) loc_os03g61920 12003.m11071 protein electron transfer flavoprotein alpha-subunit, mitochondrial precursor, putative, expressed FixB ETF_alpha ETF_alpha ETF PRK11916 fixB ETF no original description	-3.36559
9.3	mitochondrial electron transport / ATP synthesis.electron transfer flavoprotein	ciclev10005707m|pacid:20789600	moderately similar to ( 380) AT5G43430 | Symbols: ETFBETA | ETFBETA; electron carrier | chr5:17453831-17455111 FORWARDmoderately similar to ( 350) loc_os04g10400 12004.m06292 protein electron transfer flavoprotein beta-subunit, putative, expressed FixA ETF_beta ETF ETF no original description	-1.87265
9.3	mitochondrial electron transport / ATP synthesis.electron transfer flavoprotein	ciclev10019615m|pacid:20807595	highly similar to ( 975) AT2G43400 | Symbols: ETFQO | ETFQO (electron-transfer flavoprotein:ubiquinone oxidoreductase); catalytic/ electron carrier/ electron-transferring-flavoprotein dehydrogenase | chr2:18021304-18025041 FORWARDhighly similar to ( 904) loc_os10g37210 12010.m21941 protein electron transfer flavoprotein-ubiquinone oxidoreductase,mitochondrial precursor, putative, expressed FixC E…	-4.2738
9.6	mitochondrial electron transport / ATP synthesis.cytochrome c	ciclev10023388m|pacid:20810534	highly similar to ( 523) AT5G40810 | Symbols: | cytochrome c1, putative | chr5:16340670-16342327 FORWARDhighly similar to ( 525) CY11_SOLTU Cytochrome c1, heme protein, mitochondrial precursor (Clone PC13III) - Solanum tuberosum (Potato)highly similar to ( 506) loc_os05g23620 12005.m64225 protein cytochrome c1, heme protein, mitochondrial precursor, putative, expressed Cytochrom_C1 CYT1 no origin…	-2.09442
9.6	mitochondrial electron transport / ATP synthesis.cytochrome c	ciclev10028141m|pacid:20813018	highly similar to ( 714) AT1G49380 | Symbols: | cytochrome c biogenesis protein family | chr1:18276794-18279204 FORWARDhighly similar to ( 701) loc_os03g55970 12003.m10507 protein expressed proteinResB ResB no original description	-1.89522
9.7	mitochondrial electron transport / ATP synthesis.cytochrome c oxidase	ciclev10026828m|pacid:20799591	weakly similar to ( 120) AT4G37830 | Symbols: | cytochrome c oxidase-related | chr4:17787672-17788762 REVERSEvery weakly similar to ( 100) loc_os03g56190 12003.m10530 protein expressed protein no original description	-4.04785
9.7	mitochondrial electron transport / ATP synthesis.cytochrome c oxidase	ciclev10002573m|pacid:20787692	weakly similar to ( 147) AT1G22450 | Symbols: COX6B, ATCOX6B2 | COX6B (CYTOCHROME C OXIDASE 6B); cytochrome-c oxidase | chr1:7925447-7926918 FORWARDweakly similar to ( 139) loc_os07g42910 12007.m08520 protein cytochrome c oxidase subunit, putative, expressed Cyt_c_Oxidase_VIb COX6B no original description	1.72821
9.7	mitochondrial electron transport / ATP synthesis.cytochrome c oxidase	ciclev10015784m|pacid:20819315	moderately similar to ( 329) AT3G17910 | Symbols: SURF1 | SURF1 (SURFEIT 1) | chr3:6133581-6136053 FORWARDmoderately similar to ( 295) loc_os03g10360 12003.m06489 protein SURF1, putative, expressed COG3346 SURF1 no original description	-3.67356
9.7	mitochondrial electron transport / ATP synthesis.cytochrome c oxidase	ciclev10028175m|pacid:20813235	highly similar to ( 692) AT1G57600 | Symbols: | membrane bound O-acyl transferase (MBOAT) family protein | chr1:21330729-21334596 REVERSEhighly similar to ( 641) loc_os05g05200 12005.m27696 protein GUP1, putative, expressed MBOAT DltB no original description	-1.76275
9.9	mitochondrial electron transport / ATP synthesis.F1-ATPase	ciclev10022328m|pacid:20809046	moderately similar to ( 257) AT5G47030 | Symbols: | ATP synthase delta' chain, mitochondrial | chr5:19090384-19092034 FORWARDmoderately similar to ( 266) ATP4_IPOBA ATP synthase delta' chain, mitochondrial precursor (EC 3.6.3.14) - Ipomoea batatas (Sweet potato) (Batate)moderately similar to ( 245) loc_os07g31300 12007.m07398 protein ATP synthase delta chain, mitochondrial precursor, putative, ex…	1.89964
9.9	mitochondrial electron transport / ATP synthesis.F1-ATPase	ciclev10009919m|pacid:20794835	moderately similar to ( 203) AT4G26210 | Symbols: | mitochondrial ATP synthase g subunit family protein | chr4:13282370-13283118 FORWARDweakly similar to ( 180) loc_os05g45740 12005.m083788 protein hydrogen-transporting ATP synthase, rotational mechanism, putative, expressedATP-synt_G no original description	-2.75504
10.1.1.1	cell wall.precursor synthesis.NDP sugar pyrophosphorylase.GDP mannose	ciclev10033733m|pacid:20804794	highly similar to ( 653) AT2G39770 | Symbols: CYT1, VTC1, SOZ1, EMB101, GMP1 | CYT1 (CYTOKINESIS DEFECTIVE 1); mannose-1-phosphate guanylyltransferase/ nucleotidyltransferase | chr2:16589401-16590741 FORWARDhighly similar to ( 661) loc_os08g13930 12008.m26632 protein mannose-1-phosphate guanyltransferase, putative, expressed GCD1 NTP_transferase RfbA GlmU GlgC glgC GalU COG1213 no original descri…	-2.41801
10.1.2	cell wall.precursor synthesis.UGE	ciclev10001690m|pacid:20787812	highly similar to ( 593) AT4G10960 | Symbols: UGE5 | UGE5 (UDP-D-glucose/UDP-D-galactose 4-epimerase 5); UDP-glucose 4-epimerase/ protein dimerization | chr4:6716083-6718472 REVERSEmoderately similar to ( 480) GALE1_PEA UDP-glucose 4-epimerase (EC 5.1.3.2) (Galactowaldenase) (UDP-galactose 4-epimerase) - Pisum sativum (Garden pea)highly similar to ( 582) loc_os05g51670 12005.m27995 protein UDP-gl…	2.34115
10.1.6	cell wall.precursor synthesis.GAE	ciclev10008355m|pacid:20793856	highly similar to ( 764) AT4G30440 | Symbols: GAE1 | GAE1 (UDP-D-GLUCURONATE 4-EPIMERASE 1); UDP-glucuronate 4-epimerase/ catalytic | chr4:14881976-14883265 REVERSEvery weakly similar to (90.9) GALE1_PEA UDP-glucose 4-epimerase (EC 5.1.3.2) (Galactowaldenase) (UDP-galactose 4-epimerase) - Pisum sativum (Garden pea)highly similar to ( 734) loc_os02g54890 12002.m10517 protein expressed protein WcaG…	-2.12213
10.1.6	cell wall.precursor synthesis.GAE	ciclev10004881m|pacid:20791117	highly similar to ( 705) AT3G23820 | Symbols: GAE6 | GAE6 (UDP-D-GLUCURONATE 4-EPIMERASE 6); UDP-glucuronate 4-epimerase/ catalytic | chr3:8603645-8605027 FORWARDvery weakly similar to (95.9) GALE1_PEA UDP-glucose 4-epimerase (EC 5.1.3.2) (Galactowaldenase) (UDP-galactose 4-epimerase) - Pisum sativum (Garden pea)highly similar to ( 544) loc_os02g54890 12002.m10517 protein expressed protein WcaG G…	-4.12486
10.1.10	cell wall.precursor synthesis.UDP-glucose 4,6-dehydratase	ciclev10021340m|pacid:20808763	highly similar to ( 540) AT1G63000 | Symbols: NRS/ER, UER1 | NRS/ER (NUCLEOTIDE-RHAMNOSE SYNTHASE/EPIMERASE-REDUCTASE); UDP-4-keto-6-deoxy-glucose-3,5-epimerase/ UDP-4-keto-rhamnose-4-keto-reductase/ dTDP-4-dehydrorhamnose 3,5-epimerase/ dTDP-4-dehydrorhamnose reductase | chr1:23342510-23343859 FORWARDhighly similar to ( 534) loc_os02g45540 12002.m09591 protein dTDP-4-dehydrorhamnose reductase, p…	-1.95803
10.1.10	cell wall.precursor synthesis.UDP-glucose 4,6-dehydratase	ciclev10019180m|pacid:20810085	nearly identical (1243) AT1G78570 | Symbols: RHM1, ROL1, ATRHM1 | RHM1 (RHAMNOSE BIOSYNTHESIS 1); UDP-L-rhamnose synthase/ UDP-glucose 4,6-dehydratase/ catalytic | chr1:29550110-29552207 FORWARDweakly similar to ( 107) ARAE2_ORYSA Probable UDP-arabinose 4-epimerase 2 (EC 5.1.3.5) (UDP-D-xylose 4-epimerase 2) (UDP-galactose 4-epimerase-like protein 2) (OsUEL-2) - Oryza sativa (Rice)nearly identica…	-1.91664
10.1.12.1	cell wall.precursor synthesis.KDO pathway.arabinose-5-phosphate isomerase	ciclev10021043m|pacid:20809895	highly similar to ( 510) AT3G54690 | Symbols: | sugar isomerase (SIS) domain-containing protein / CBS domain-containing protein | chr3:20246586-20247810 FORWARDmoderately similar to ( 457) loc_os02g06360 12002.m05984 protein expressed proteingutQ PRK10892 GutQ CBS_pair_KpsF_GutQ_assoc RpiR no original description	1.97569
10.1.12.4	cell wall.precursor synthesis.KDO pathway.CMP-KDO Synthetase	ciclev10009061m|pacid:20795446	moderately similar to ( 483) AT1G53000 | Symbols: | cytidylyltransferase family | chr1:19745330-19747133 REVERSEmoderately similar to ( 449) loc_os05g48750 12005.m08946 protein 3-deoxy-manno-octulosonate cytidylyltransferase, putative, expressedPRK05450 KdsB CTP_transf_3 no original description	-3.07781
10.2.1	cell wall.cellulose synthesis.cellulose synthase	ciclev10007296m|pacid:20795805	nearly identical (1978) AT4G32410 | Symbols: CESA1, RSW1 | CESA1 (CELLULOSE SYNTHASE 1); cellulose synthase/ transferase, transferring glycosyl groups | chr4:15641009-15646388 REVERSEnearly identical (1906) loc_os05g08370 12005.m05354 protein CESA1 - cellulose synthase, expressedCellulose_synt no original description	-2.89647
10.2.1	cell wall.cellulose synthesis.cellulose synthase	ciclev10024766m|pacid:20799655	nearly identical (1821) AT5G64740 | Symbols: CESA6, IXR2, E112, PRC1 | CESA6 (CELLULOSE SYNTHASE 6); cellulose synthase/ transferase, transferring glycosyl groups | chr5:25881555-25886333 FORWARDnearly identical (1563) loc_os03g62090 12003.m11087 protein CESA5 - cellulose synthase, expressedCellulose_synt no original description	-1.69479
10.2.1	cell wall.cellulose synthesis.cellulose synthase	ciclev10007586m|pacid:20795171	highly similar to ( 727) AT1G55850 | Symbols: ATCSLE1, CSLE1 | ATCSLE1; cellulose synthase/ transferase, transferring glycosyl groups | chr1:20876752-20879414 FORWARDhighly similar to ( 799) loc_os09g30130 12009.m060004 protein CSLE6 - cellulose synthase-like family E, expressedCellulose_synt no original description	-2.70508
10.2.1	cell wall.cellulose synthesis.cellulose synthase	ciclev10007571m|pacid:20793737	highly similar to ( 847) AT1G55850 | Symbols: ATCSLE1, CSLE1 | ATCSLE1; cellulose synthase/ transferase, transferring glycosyl groups | chr1:20876752-20879414 FORWARDhighly similar to ( 802) loc_os09g30130 12009.m060004 protein CSLE6 - cellulose synthase-like family E, expressedCellulose_synt no original description	1.97803
10.2.1	cell wall.cellulose synthesis.cellulose synthase	ciclev10007321m|pacid:20795996	nearly identical (1826) AT5G17420 | Symbols: IRX3, CESA7, ATCESA7, MUR10 | IRX3 (IRREGULAR XYLEM 3); cellulose synthase | chr5:5736859-5741407 REVERSEnearly identical (1760) loc_os09g25490 12009.m05701 protein CESA9 - cellulose synthase, expressedCellulose_synt no original description	-8.65105
10.2.1	cell wall.cellulose synthesis.cellulose synthase	ciclev10030575m|pacid:20802712	nearly identical (1867) AT5G05170 | Symbols: CESA3, IXR1, ATCESA3, ATH-B, CEV1 | CEV1 (CONSTITUTIVE EXPRESSION OF VSP 1); cellulose synthase/ transferase, transferring glycosyl groups | chr5:1530401-1535090 REVERSEnearly identical (1762) loc_os07g10770 12007.m05532 protein CESA8 - cellulose synthase, expressedCellulose_synt no original description	-2.89923
10.5.1.1	cell wall.cell wall proteins.AGPs.AGP	ciclev10012588m|pacid:20799032	moderately similar to ( 213) AT5G03170 | Symbols: FLA11 | FLA11 | chr5:752898-753638 REVERSEweakly similar to ( 164) loc_os01g06580 12001.m07288 protein fasciclin-like arabinogalactan protein 7 precursor, putative, expressed no original description	-10.0154
10.5.1.1	cell wall.cell wall proteins.AGPs.AGP	ciclev10008218m|pacid:20794104	moderately similar to ( 422) AT5G55730 | Symbols: FLA1 | FLA1 (FASCICLIN-LIKE ARAB INOGALACTAN 1) | chr5:22558375-22560392 REVERSEmoderately similar to ( 260) loc_os09g07350 12009.m04004 protein fasciclin-like arabinogalactan protein 8 precursor, putative, expressed no original description	-2.6612
10.5.1.1	cell wall.cell wall proteins.AGPs.AGP	ciclev10016407m|pacid:20818489	weakly similar to ( 159) AT2G20520 | Symbols: FLA6 | FLA6 (FASCICLIN-LIKE ARABINOGALACTAN 6) | chr2:8840663-8841406 FORWARDweakly similar to ( 117) loc_os05g48890 12005.m08960 protein fasciclin-like arabinogalactan protein 7 precursor, putative, expressed no original description	-8.43045
10.5.1.1	cell wall.cell wall proteins.AGPs.AGP	ciclev10015469m|pacid:20816426	moderately similar to ( 411) AT4G12730 | Symbols: FLA2 | FLA2 (FASCICLIN-LIKE ARABINOGALACTAN 2) | chr4:7491598-7492809 REVERSEmoderately similar to ( 284) loc_os09g07350 12009.m04004 protein fasciclin-like arabinogalactan protein 8 precursor, putative, expressed no original description	-5.48377
10.5.2	cell wall.cell wall proteins.proline rich proteins	ciclev10029326m|pacid:20813432	weakly similar to ( 132) AT4G38770 | Symbols: PRP4, ATPRP4 | PRP4 (PROLINE-RICH PROTEIN 4) | chr4:18097009-18098448 REVERSEvery weakly similar to (83.2) loc_os10g05750 12010.m03978 protein proline-rich protein, putative, expressedDUF1210 no original description	-2.07399
10.5.2	cell wall.cell wall proteins.proline rich proteins	ciclev10028101m|pacid:20812572	weakly similar to ( 154) AT4G38770 | Symbols: PRP4, ATPRP4 | PRP4 (PROLINE-RICH PROTEIN 4) | chr4:18097009-18098448 REVERSEvery weakly similar to (93.2) loc_os10g05750 12010.m03978 protein proline-rich protein, putative, expressed no original description	-3.70905
10.5.3	cell wall.cell wall proteins.LRR	ciclev10028242m|pacid:20813048	moderately similar to ( 417) AT1G49750 | Symbols: | leucine-rich repeat family protein | chr1:18411177-18412779 REVERSEweakly similar to ( 113) RPK1_IPONI Receptor-like protein kinase precursor (EC 2.7.11.1) - Ipomoea nil (Japanese morning glory) (Pharbitis nil)moderately similar to ( 343) loc_os04g42620 12004.m09229 protein protein binding protein, putative, expressed PRK07764 no original descri…	-2.57291
10.5.3	cell wall.cell wall proteins.LRR	ciclev10008452m|pacid:20794376	moderately similar to ( 479) AT4G29240 | Symbols: | leucine-rich repeat family protein / extensin family protein | chr4:14418826-14420073 FORWARDweakly similar to ( 127) RPK1_IPONI Receptor-like protein kinase precursor (EC 2.7.11.1) - Ipomoea nil (Japanese morning glory) (Pharbitis nil)moderately similar to ( 369) loc_os05g09640 12005.m05477 protein BRASSINOSTEROID INSENSITIVE 1 precursor, putat…	-9.01402
10.5.4	cell wall.cell wall proteins.HRGP	ciclev10019703m|pacid:20811921	very weakly similar to ( 100) AT4G16790 | Symbols: | hydroxyproline-rich glycoprotein family protein | chr4:9451747-9453168 REVERSEvery weakly similar to (83.6) loc_os04g46330 12004.m09583 protein expressed protein no original description	-8.84549
10.6.1	cell wall.degradation.cellulases and beta -1,4-glucanases	ciclev10014537m|pacid:20815365	highly similar to ( 997) AT5G04885 | Symbols: | glycosyl hydrolase family 3 protein | chr5:1423369-1426628 FORWARDhighly similar to ( 894) loc_os03g53800 12003.m101132 protein periplasmic beta-glucosidase precursor, putative, expressedBglX Glyco_hydro_3 Glyco_hydro_3_C no original description	-4.13987
10.6.1	cell wall.degradation.cellulases and beta -1,4-glucanases	ciclev10019883m|pacid:20811177	highly similar to ( 731) AT1G71380 | Symbols: ATGH9B3, ATCEL3 | ATCEL3 (ARABIDOPSIS THALIANA CELLULASE 3); catalytic/ hydrolase, hydrolyzing O-glycosyl compounds | chr1:26899989-26901749 REVERSEhighly similar to ( 580) GUN11_ORYSA Endoglucanase 11 precursor (EC 3.2.1.4) (Endo-1,4-beta glucanase 11) (OsGLU4) - Oryza sativa (Rice)highly similar to ( 580) loc_os04g36610 12004.m08701 protein family 9…	2.30452
10.6.2	cell wall.degradation.mannan-xylose-arabinose-fucose	ciclev10000355m|pacid:20786364	nearly identical (1194) AT5G64570 | Symbols: XYL4, ATBXL4 | XYL4; hydrolase, hydrolyzing O-glycosyl compounds / xylan 1,4-beta-xylosidase | chr5:25810227-25813309 REVERSEmoderately similar to ( 456) XYNB_PRUPE Putative beta-D-xylosidase (EC 3.2.1.-) (PpAz152) (Fragment) - Prunus persica (Peach)nearly identical (1062) loc_os04g54810 12004.m10373 protein beta-D-xylosidase, putative, expressedGlyco_…	-10.1306
10.6.2	cell wall.degradation.mannan-xylose-arabinose-fucose	ciclev10004369m|pacid:20791173	nearly identical (1165) AT5G49360 | Symbols: BXL1, ATBXL1 | BXL1 (BETA-XYLOSIDASE 1); hydrolase, hydrolyzing O-glycosyl compounds | chr5:20012179-20016659 REVERSEhighly similar to ( 677) XYNB_PRUPE Putative beta-D-xylosidase (EC 3.2.1.-) (PpAz152) (Fragment) - Prunus persica (Peach)highly similar to ( 873) loc_os04g54810 12004.m10373 protein beta-D-xylosidase, putative, expressedGlyco_hydro_3_C G…	-4.24246
10.6.2	cell wall.degradation.mannan-xylose-arabinose-fucose	ciclev10000352m|pacid:20788046	nearly identical (1079) AT1G78060 | Symbols: | glycosyl hydrolase family 3 protein | chr1:29349796-29352868 REVERSEmoderately similar to ( 345) XYNB_PRUPE Putative beta-D-xylosidase (EC 3.2.1.-) (PpAz152) (Fragment) - Prunus persica (Peach)highly similar to ( 950) loc_os02g51620 12002.m10194 protein beta-D-xylosidase, putative, expressedGlyco_hydro_3_C Glyco_hydro_3 BglX no original description	-3.56254
10.6.2	cell wall.degradation.mannan-xylose-arabinose-fucose	ciclev10025631m|pacid:20799978	highly similar to ( 582) AT5G66460 | Symbols: | (1-4)-beta-mannan endohydrolase, putative | chr5:26538911-26540837 REVERSEhighly similar to ( 544) loc_os01g47400 12001.m10935 protein hydrolase, hydrolyzing O-glycosyl compounds, putative, expressedCOG3934 no original description	-3.11827
10.6.2	cell wall.degradation.mannan-xylose-arabinose-fucose	ciclev10020376m|pacid:20808827	moderately similar to ( 479) AT5G66460 | Symbols: | (1-4)-beta-mannan endohydrolase, putative | chr5:26538911-26540837 REVERSEmoderately similar to ( 464) loc_os01g47400 12001.m10935 protein hydrolase, hydrolyzing O-glycosyl compounds, putative, expressedCOG3934 no original description	-3.25399
10.6.2	cell wall.degradation.mannan-xylose-arabinose-fucose	ciclev10015394m|pacid:20819032	highly similar to ( 665) AT2G20680 | Symbols: | glycosyl hydrolase family 5 protein / cellulase family protein | chr2:8921024-8923066 FORWARDhighly similar to ( 501) loc_os01g54300 12001.m11594 protein hydrolase, hydrolyzing O-glycosyl compounds, putative, expressedCOG3934 no original description	-1.84784
10.6.3	cell wall.degradation.pectate lyases and polygalacturonases	ciclev10019941m|pacid:20806533	highly similar to ( 727) AT4G23500 | Symbols: | glycoside hydrolase family 28 protein / polygalacturonase (pectinase) family protein | chr4:12264640-12267074 FORWARDvery weakly similar to (87.0) PGLR1_MAIZE Exopolygalacturonase precursor (EC 3.2.1.67) (ExoPG) (Pectinase) (Galacturan 1,4-alpha-galacturonidase) - Zea mays (Maize)highly similar to ( 572) loc_os03g03350 12003.m05870 protein glycoside…	-3.42424
10.6.3	cell wall.degradation.pectate lyases and polygalacturonases	ciclev10020423m|pacid:20806247	highly similar to ( 655) AT5G63180 | Symbols: | pectate lyase family protein | chr5:25341106-25343113 REVERSEmoderately similar to ( 425) PEL_LILLO Pectate lyase precursor (EC 4.2.2.2) - Lilium longiflorum (Trumpet lily)highly similar to ( 594) loc_os04g05050 12004.m35243 protein pectate lyase 8 precursor, putative, expressedAmb_all Pec_lyase_C PelB no original description	-2.72325
10.6.3	cell wall.degradation.pectate lyases and polygalacturonases	ciclev10004942m|pacid:20790286	highly similar to ( 532) AT3G16850 | Symbols: | glycoside hydrolase family 28 protein / polygalacturonase (pectinase) family protein | chr3:5748692-5750981 FORWARDvery weakly similar to (81.6) PGLR_ACTCH Polygalacturonase precursor (EC 3.2.1.15) (PG) (Pectinase) - Actinidia chinensis (Kiwi) (Yangtao)moderately similar to ( 499) loc_os11g43750 12011.m08210 protein polygalacturonase, putative, expr…	-2.18598
10.6.3	cell wall.degradation.pectate lyases and polygalacturonases	ciclev10020035m|pacid:20807337	highly similar to ( 663) AT3G62110 | Symbols: | glycoside hydrolase family 28 protein / polygalacturonase (pectinase) family protein | chr3:22997313-22999503 REVERSEvery weakly similar to (98.6) PGLR_ACTCH Polygalacturonase precursor (EC 3.2.1.15) (PG) (Pectinase) - Actinidia chinensis (Kiwi) (Yangtao)highly similar to ( 611) loc_os03g61800 12003.m35505 protein polygalacturonase, putative, expres…	-9.65284
10.6.3	cell wall.degradation.pectate lyases and polygalacturonases	ciclev10019597m|pacid:20807695	highly similar to ( 748) AT3G61490 | Symbols: | glycoside hydrolase family 28 protein / polygalacturonase (pectinase) family protein | chr3:22758439-22760137 FORWARDvery weakly similar to (94.0) PGLR_ACTCH Polygalacturonase precursor (EC 3.2.1.15) (PG) (Pectinase) - Actinidia chinensis (Kiwi) (Yangtao)highly similar to ( 569) loc_os03g03350 12003.m05870 protein glycoside hydrolase, family 28, put…	-1.56502
10.7	cell wall.modification	ciclev10021884m|pacid:20807416	moderately similar to ( 298) AT4G17030 | Symbols: ATEXLB1, EXPR, AT-EXPR, ATEXPR1, ATHEXP BETA 3.1 | ATEXLB1 (ARABIDOPSIS THALIANA EXPANSIN-LIKE B1) | chr4:9581817-9583181 REVERSEweakly similar to ( 190) EXLB1_ORYSA Expansin-like B1 precursor (OsEXLB1) (Expensin-related 1) (OsEXPR1) (OsaEXPb3.1) - Oryza sativa (Rice)weakly similar to ( 190) loc_os07g31390 12007.m07408 protein expansin-related pro…	-1.90862
10.7	cell wall.modification	ciclev10016123m|pacid:20816630	highly similar to ( 526) AT5G13870 | Symbols: EXGT-A4 | EXGT-A4 (ENDOXYLOGLUCAN TRANSFERASE A4); hydrolase, acting on glycosyl bonds / hydrolase, hydrolyzing O-glycosyl compounds / xyloglucan:xyloglucosyl transferase | chr5:4475089-4476217 REVERSEhighly similar to ( 523) XTHB_PHAAN Probable xyloglucan endotransglucosylase/hydrolase protein B precursor (EC 2.4.1.207) (VaXTH2) - Phaseolus angularis…	-2.6373
10.7	cell wall.modification	ciclev10032524m|pacid:20804072	moderately similar to ( 361) AT2G40610 | Symbols: ATEXPA8, EXP8, ATEXP8, ATHEXP ALPHA 1.11 | ATEXPA8 (ARABIDOPSIS THALIANA EXPANSIN A8) | chr2:16949121-16950472 REVERSEmoderately similar to ( 352) EXPA2_ORYSA Expansin-A2 precursor (OsEXPA2) (Alpha-expansin-2) (OsEXP2) (OsaEXPa1.23) (RiExB) (RiExC) - Oryza sativa (Rice)moderately similar to ( 352) loc_os01g60770 12001.m12205 protein alpha-expansin…	-10.1306
10.7	cell wall.modification	ciclev10016129m|pacid:20816299	moderately similar to ( 452) AT4G03210 | Symbols: XTH9 | XTH9 (XYLOGLUCAN ENDOTRANSGLUCOSYLASE/HYDROLASE 9); hydrolase, acting on glycosyl bonds / xyloglucan:xyloglucosyl transferase | chr4:1416107-1417197 FORWARDmoderately similar to ( 314) XTH_SOYBN Probable xyloglucan endotransglucosylase/hydrolase precursor (EC 2.4.1.207) (Fragment) - Glycine max (Soybean)moderately similar to ( 355) loc_os04…	-3.11199
10.7	cell wall.modification	ciclev10032545m|pacid:20803669	moderately similar to ( 337) AT1G69530 | Symbols: ATEXPA1, EXP1, AT-EXP1, ATEXP1, ATHEXP ALPHA 1.2 | ATEXPA1 (ARABIDOPSIS THALIANA EXPANSIN A1) | chr1:26142034-26143200 FORWARDmoderately similar to ( 306) EXPA4_ORYSA Expansin-A4 precursor (OsEXPA4) (Alpha-expansin-4) (OsEXP4) (OsaEXPa1.22) - Oryza sativa (Rice)moderately similar to ( 306) loc_os05g39990 12005.m08176 protein alpha-expansin 1 precu…	-2.54833
10.7	cell wall.modification	ciclev10028851m|pacid:20814439	highly similar to ( 519) AT5G13870 | Symbols: EXGT-A4 | EXGT-A4 (ENDOXYLOGLUCAN TRANSFERASE A4); hydrolase, acting on glycosyl bonds / hydrolase, hydrolyzing O-glycosyl compounds / xyloglucan:xyloglucosyl transferase | chr5:4475089-4476217 REVERSEhighly similar to ( 535) XTHB_PHAAN Probable xyloglucan endotransglucosylase/hydrolase protein B precursor (EC 2.4.1.207) (VaXTH2) - Phaseolus angularis…	-9.65284
10.8.1	cell wall.pectin*esterases.PME	ciclev10014888m|pacid:20817645	highly similar to ( 543) AT1G23200 | Symbols: | pectinesterase family protein | chr1:8227236-8229400 FORWARDhighly similar to ( 509) PME2_CITSI Pectinesterase-2 precursor (EC 3.1.1.11) (Pectin methylesterase) (PE) - Citrus sinensis (Sweet orange)moderately similar to ( 410) loc_os07g47830 12007.m08998 protein pectinesterase-1 precursor, putative, expressedPectinesterase PemB PMEI PRK10531 no orig…	-3.54639
10.8.1	cell wall.pectin*esterases.PME	ciclev10019376m|pacid:20807998	highly similar to ( 780) AT5G53370 | Symbols: ATPMEPCRF, PMEPCRF | PMEPCRF (PECTIN METHYLESTERASE PCR FRAGMENT F); pectinesterase | chr5:21649683-21651530 REVERSEmoderately similar to ( 427) PME3_CITSI Pectinesterase-3 precursor (EC 3.1.1.11) (Pectin methylesterase 3) (PE 3) - Citrus sinensis (Sweet orange)highly similar to ( 508) loc_os01g13320 12001.m07941 protein pectinesterase-2 precursor, pu…	-1.90321
10.8.1	cell wall.pectin*esterases.PME	ciclev10007964m|pacid:20794534	moderately similar to ( 439) AT5G20860 | Symbols: | pectinesterase family protein | chr5:7076890-7079077 REVERSEmoderately similar to ( 376) PME2_CITSI Pectinesterase-2 precursor (EC 3.1.1.11) (Pectin methylesterase) (PE) - Citrus sinensis (Sweet orange)moderately similar to ( 353) loc_os07g47830 12007.m08998 protein pectinesterase-1 precursor, putative, expressedPectinesterase PemB PMEI no origi…	-4.23653
10.8.1	cell wall.pectin*esterases.PME	ciclev10007993m|pacid:20792857	highly similar to ( 697) AT4G33220 | Symbols: PME44, ATPME44 | enzyme inhibitor/ pectinesterase | chr4:16022506-16026130 FORWARDhighly similar to ( 744) PME_PRUPE Pectinesterase PPE8B precursor (EC 3.1.1.11) (Pectin methylesterase) (PE) - Prunus persica (Peach)highly similar to ( 526) loc_os08g34900 12008.m07479 protein pectinesterase PPE8B precursor, putative, expressedPectinesterase PemB no ori…	-9.84549
10.8.1	cell wall.pectin*esterases.PME	ciclev10007942m|pacid:20794813	highly similar to ( 672) AT2G26440 | Symbols: | pectinesterase family protein | chr2:11247407-11249407 FORWARDmoderately similar to ( 405) PME2_CITSI Pectinesterase-2 precursor (EC 3.1.1.11) (Pectin methylesterase) (PE) - Citrus sinensis (Sweet orange)moderately similar to ( 422) loc_os07g47830 12007.m08998 protein pectinesterase-1 precursor, putative, expressedPectinesterase PemB PMEI no origina…	-2.67673
10.8.1	cell wall.pectin*esterases.PME	ciclev10014787m|pacid:20816576	highly similar to ( 576) AT1G11580 | Symbols: ATPMEPCRA, PMEPCRA | PMEPCRA (METHYLESTERASE PCR A); enzyme inhibitor/ pectinesterase | chr1:3888730-3890649 FORWARDmoderately similar to ( 431) PME3_CITSI Pectinesterase-3 precursor (EC 3.1.1.11) (Pectin methylesterase 3) (PE 3) - Citrus sinensis (Sweet orange)highly similar to ( 511) loc_os01g57854 12001.m11933 protein pectinesterase-1 precursor, pu…	-1.54781
10.8.1	cell wall.pectin*esterases.PME	ciclev10023723m|pacid:20807708	highly similar to ( 555) AT4G02320 | Symbols: | pectinesterase family protein | chr4:1022725-1026118 REVERSEhighly similar to ( 517) PME3_CITSI Pectinesterase-3 precursor (EC 3.1.1.11) (Pectin methylesterase 3) (PE 3) - Citrus sinensis (Sweet orange)highly similar to ( 610) loc_os07g47830 12007.m08998 protein pectinesterase-1 precursor, putative, expressedPectinesterase PemB PMEI no original desc…	-4.2854
10.8.1	cell wall.pectin*esterases.PME	ciclev10025238m|pacid:20800164	highly similar to ( 786) AT3G14310 | Symbols: ATPME3 | ATPME3; pectinesterase | chr3:4772214-4775095 REVERSEnearly identical (1068) PME1_CITSI Pectinesterase-1 precursor (EC 3.1.1.11) (Pectin methylesterase) (PE) - Citrus sinensis (Sweet orange)moderately similar to ( 492) loc_os07g47830 12007.m08998 protein pectinesterase-1 precursor, putative, expressedPectinesterase PemB PMEI PRK10531 no origi…	-2.46504
10.8.2	cell wall.pectin*esterases.acetyl esterase	ciclev10020385m|pacid:20810275	highly similar to ( 634) AT3G62060 | Symbols: | pectinacetylesterase family protein | chr3:22980123-22982734 FORWARDhighly similar to ( 547) loc_os07g44070 12007.m29010 protein carboxylic ester hydrolase, putative, expressed PAE no original description	-10.0928
10.8.2	cell wall.pectin*esterases.acetyl esterase	ciclev10001467m|pacid:20785845	highly similar to ( 568) AT4G19420 | Symbols: | pectinacetylesterase family protein | chr4:10587504-10589807 REVERSEhighly similar to ( 531) loc_os02g47400 12002.m100327 protein carboxylic ester hydrolase, putative, expressed PAE no original description	-4.32322
10.8.2	cell wall.pectin*esterases.acetyl esterase	ciclev10001426m|pacid:20787415	highly similar to ( 558) AT4G19420 | Symbols: | pectinacetylesterase family protein | chr4:10587504-10589807 REVERSEhighly similar to ( 527) loc_os02g47400 12002.m100327 protein carboxylic ester hydrolase, putative, expressed PAE no original description	-8.84549
10.8.2	cell wall.pectin*esterases.acetyl esterase	ciclev10028674m|pacid:20812854	highly similar to ( 653) AT5G26670 | Symbols: | pectinacetylesterase, putative | chr5:9319096-9320816 FORWARDhighly similar to ( 552) loc_os07g44070 12007.m29010 protein carboxylic ester hydrolase, putative, expressed PAE no original description	-1.63503
11.1.3	lipid metabolism.FA synthesis and FA elongation.ketoacyl ACP synthase	ciclev10015139m|pacid:20818445	highly similar to ( 785) AT5G46290 | Symbols: KAS I | KAS I (3-KETOACYL-ACYL CARRIER PROTEIN SYNTHASE I); catalytic/ fatty-acid synthase | chr5:18774439-18776629 REVERSEhighly similar to ( 702) KASC1_HORVU 3-oxoacyl-[acyl-carrier-protein] synthase I, chloroplast precursor (EC 2.3.1.41) (Beta-ketoacyl-ACP synthase I) (KAS I) - Hordeum vulgare (Barley)highly similar to ( 714) loc_os06g09630 12006.m…	-5.44708
11.1.8	lipid metabolism.FA synthesis and FA elongation.acyl coa ligase	ciclev10000755m|pacid:20788815	highly similar to ( 851) AT1G20560 | Symbols: AAE1 | AAE1 (ACYL ACTIVATING ENZYME 1); AMP binding | chr1:7119927-7121363 REVERSEweakly similar to ( 152) 4CL1_TOBAC 4-coumarate--CoA ligase 1 (EC 6.2.1.12) (4CL 1) (4-coumaroyl-CoA synthase 1) - Nicotiana tabacum (Common tobacco)highly similar to ( 758) loc_os03g04120 12003.m05944 protein AMP binding protein, putative, expressed PRK08162 CaiC PRK077…	-4.04911
11.1.8	lipid metabolism.FA synthesis and FA elongation.acyl coa ligase	ciclev10025227m|pacid:20800824	highly similar to ( 816) AT2G17650 | Symbols: | AMP-dependent synthetase and ligase family protein | chr2:7671041-7672936 FORWARDweakly similar to ( 136) 4CL1_PETCR 4-coumarate--CoA ligase 1 (EC 6.2.1.12) (4CL 1) (4-coumaroyl-CoA synthase 1) - Petroselinum crispum (Parsley) (Petroselinum hortense)highly similar to ( 759) loc_os03g04120 12003.m05944 protein AMP binding protein, putative, expressed…	-2.20001
11.1.8	lipid metabolism.FA synthesis and FA elongation.acyl coa ligase	ciclev10027208m|pacid:20801993	highly similar to ( 609) AT1G20560 | Symbols: AAE1 | AAE1 (ACYL ACTIVATING ENZYME 1); AMP binding | chr1:7119927-7121363 REVERSEweakly similar to ( 147) 4CL1_PETCR 4-coumarate--CoA ligase 1 (EC 6.2.1.12) (4CL 1) (4-coumaroyl-CoA synthase 1) - Petroselinum crispum (Parsley) (Petroselinum hortense)highly similar to ( 546) loc_os03g04120 12003.m05944 protein AMP binding protein, putative, expressed …	2.20757
11.1.8	lipid metabolism.FA synthesis and FA elongation.acyl coa ligase	ciclev10025185m|pacid:20801529	highly similar to ( 811) AT3G16170 | Symbols: | acyl-activating enzyme 13 (AAE13) | chr3:5476490-5480128 FORWARDweakly similar to ( 139) 4CL1_TOBAC 4-coumarate--CoA ligase 1 (EC 6.2.1.12) (4CL 1) (4-coumaroyl-CoA synthase 1) - Nicotiana tabacum (Common tobacco)highly similar to ( 713) loc_os01g55590 12001.m150955 protein long-chain-fatty-acid-CoA ligase-like protein, putative, expressed PRK07514 …	-3.9371
11.1.8	lipid metabolism.FA synthesis and FA elongation.acyl coa ligase	ciclev10004649m|pacid:20791288	highly similar to ( 834) AT3G16910 | Symbols: AAE7, ACN1 | AAE7 (ACYL-ACTIVATING ENZYME 7); AMP binding / acetate-CoA ligase | chr3:5773231-5775411 REVERSEweakly similar to ( 139) 4CL1_TOBAC 4-coumarate--CoA ligase 1 (EC 6.2.1.12) (4CL 1) (4-coumaroyl-CoA synthase 1) - Nicotiana tabacum (Common tobacco)highly similar to ( 815) loc_os03g19240 12003.m07341 protein AMP-binding protein, putative, exp…	-3.99193
11.1.8	lipid metabolism.FA synthesis and FA elongation.acyl coa ligase	ciclev10014353m|pacid:20815913	nearly identical (1250) AT5G36880 | Symbols: | acetyl-CoA synthetase, putative / acetate-CoA ligase, putative | chr5:14534961-14540296 REVERSEvery weakly similar to (93.6) 4CL2_PETCR 4-coumarate--CoA ligase 1 (EC 6.2.1.12) (4CL 1) (4-coumaroyl-CoA synthase 1) - Petroselinum crispum (Parsley) (Petroselinum hortense)nearly identical (1224) loc_os02g32490 12002.m08342 protein acetyl-coenzyme A synth…	-2.8287
11.1.9	lipid metabolism.FA synthesis and FA elongation.long chain fatty acid CoA ligase	ciclev10000466m|pacid:20787606	nearly identical (1135) AT1G77590 | Symbols: LACS9 | LACS9 (LONG CHAIN ACYL-COA SYNTHETASE 9); long-chain-fatty-acid-CoA ligase | chr1:29148501-29151776 REVERSEvery weakly similar to (84.7) 4CL1_TOBAC 4-coumarate--CoA ligase 1 (EC 6.2.1.12) (4CL 1) (4-coumaroyl-CoA synthase 1) - Nicotiana tabacum (Common tobacco)nearly identical (1060) loc_os12g07110 12012.m26736 protein acyl-CoA synthetase long-…	-3.94419
11.1.9	lipid metabolism.FA synthesis and FA elongation.long chain fatty acid CoA ligase	ciclev10027967m|pacid:20813223	highly similar to ( 976) AT1G49430 | Symbols: LRD2, LACS2 | LACS2 (LONG-CHAIN ACYL-COA SYNTHETASE 2); long-chain-fatty-acid-CoA ligase | chr1:18291188-18295641 FORWARDweakly similar to ( 103) 4CL1_TOBAC 4-coumarate--CoA ligase 1 (EC 6.2.1.12) (4CL 1) (4-coumaroyl-CoA synthase 1) - Nicotiana tabacum (Common tobacco)nearly identical (1004) loc_os11g35400 12011.m080023 protein acyl CoA synthetase, p…	-10.0154
11.1.9	lipid metabolism.FA synthesis and FA elongation.long chain fatty acid CoA ligase	ciclev10019200m|pacid:20807021	nearly identical (1077) AT4G23850 | Symbols: | long-chain-fatty-acid--CoA ligase / long-chain acyl-CoA synthetase | chr4:12403720-12408263 REVERSEvery weakly similar to ( 100) 4CL1_TOBAC 4-coumarate--CoA ligase 1 (EC 6.2.1.12) (4CL 1) (4-coumaroyl-CoA synthase 1) - Nicotiana tabacum (Common tobacco)nearly identical (1065) loc_os01g46750 12001.m150876 protein ACS-like protein, putative, expressed …	-2.99793
11.1.10	lipid metabolism.FA synthesis and FA elongation.beta ketoacyl CoA synthase	ciclev10031467m|pacid:20804243	highly similar to ( 617) AT5G04530 | Symbols: KCS19 | KCS19 (3-KETOACYL-COA SYNTHASE 19); acyltransferase/ catalytic/ transferase, transferring acyl groups other than amino-acyl groups | chr5:1292222-1293616 REVERSEhighly similar to ( 510) loc_os10g33370 12010.m06165 protein acyltransferase, putative, expressedFAE1_CUT1_RppA CHS_like KAS_III FabH no original description	-3.10854
11.1.10	lipid metabolism.FA synthesis and FA elongation.beta ketoacyl CoA synthase	ciclev10031329m|pacid:20805547	highly similar to ( 895) AT1G68530 | Symbols: CUT1, POP1, CER6, G2, KCS6 | KCS6 (3-KETOACYL-COA SYNTHASE 6); catalytic/ transferase, transferring acyl groups other than amino-acyl groups | chr1:25713600-25714733 REVERSEhighly similar to ( 825) loc_os03g12030 12003.m06655 protein 3-ketoacyl-CoA synthase, putative, expressedFAE1_CUT1_RppA CHS_like BcsA FabH KAS_III no original description	-3.15254
11.1.10	lipid metabolism.FA synthesis and FA elongation.beta ketoacyl CoA synthase	ciclev10000889m|pacid:20788115	highly similar to ( 907) AT1G19440 | Symbols: KCS4 | KCS4 (3-KETOACYL-COA SYNTHASE 4); acyltransferase/ catalytic/ transferase, transferring acyl groups other than amino-acyl groups | chr1:6729119-6730669 FORWARDhighly similar to ( 830) loc_os05g49290 12005.m27982 protein acyltransferase, putative, expressedFAE1_CUT1_RppA CHS_like BcsA FabH no original description	-3.60898
11.1.10	lipid metabolism.FA synthesis and FA elongation.beta ketoacyl CoA synthase	ciclev10007953m|pacid:20795224	highly similar to ( 847) AT2G26250 | Symbols: FDH, KCS10 | KCS10 (3-KETOACYL-COA SYNTHASE 10); acyltransferase/ catalytic/ transferase, transferring acyl groups other than amino-acyl groups | chr2:11170799-11173059 REVERSEhighly similar to ( 742) loc_os03g08360 12003.m35563 protein fiddlehead-like protein, putative, expressedFAE1_CUT1_RppA CHS_like BcsA no original description	-5.30407
11.1.10	lipid metabolism.FA synthesis and FA elongation.beta ketoacyl CoA synthase	ciclev10007916m|pacid:20792959	highly similar to ( 895) AT2G26640 | Symbols: KCS11 | KCS11 (3-KETOACYL-COA SYNTHASE 11); acyltransferase/ catalytic/ transferase, transferring acyl groups other than amino-acyl groups | chr2:11330094-11331623 FORWARDhighly similar to ( 852) loc_os05g49900 12005.m09060 protein fatty acid elongase, putative, expressedFAE1_CUT1_RppA CHS_like BcsA FabH no original description	2.31438
11.1.12	lipid metabolism.FA synthesis and FA elongation.ACP protein	ciclev10033025m|pacid:20803365	very weakly similar to (89.7) AT4G25050 | Symbols: ACP4 | ACP4 (acyl carrier protein 4); acyl carrier | chr4:12870178-12871024 FORWARDvery weakly similar to (90.9) ACP1_SPIOL Acyl carrier protein 1, chloroplast precursor (Acyl carrier protein I) (ACP I) - Spinacia oleracea (Spinach)very weakly similar to (92.8) loc_os12g34890 12012.m07282 protein acyl carrier protein 1, chloroplast precursor, put…	-11.7756
11.1.12	lipid metabolism.FA synthesis and FA elongation.ACP protein	ciclev10017003m|pacid:20819335	very weakly similar to (92.4) AT5G47630 | Symbols: mtACP3 | mtACP3 (mitochondrial acyl carrier protein 3); acyl carrier/ cofactor binding | chr5:19306397-19306885 FORWARDvery weakly similar to ( 100) loc_os03g39860 12003.m09069 protein acyl carrier protein, mitochondrial precursor, putative, expressed no original description	-3.18
11.1.13	lipid metabolism.FA synthesis and FA elongation.acyl-CoA binding protein	ciclev10001990m|pacid:20786982	weakly similar to ( 111) AT4G24230 | Symbols: ACBP3 | ACBP3 (ACYL-COA-BINDING DOMAIN 3); acyl-CoA binding | chr4:12567122-12568754 REVERSEvery weakly similar to (90.5) loc_os03g14000 12003.m35120 protein acyl CoA binding protein, expressed no original description	2.30538
11.1.15	lipid metabolism.FA synthesis and FA elongation.ACP desaturase	ciclev10020487m|pacid:20811894	highly similar to ( 684) AT2G43710 | Symbols: SSI2, FAB2 | SSI2; acyl-[acyl-carrier-protein] desaturase/ stearoyl-CoA 9-desaturase | chr2:18120107-18122495 FORWARDhighly similar to ( 753) STAD_RICCO Acyl-[acyl-carrier-protein] desaturase, chloroplast precursor (EC 1.14.19.2) (Stearoyl-ACP desaturase) (Delta(9) stearoyl-acyl carrier protein desaturase) - Ricinus communis (Castor bean)highly simila…	-9.43045
11.1.15	lipid metabolism.FA synthesis and FA elongation.ACP desaturase	ciclev10031784m|pacid:20805093	highly similar to ( 549) AT3G02630 | Symbols: | acyl-(acyl-carrier-protein) desaturase, putative / stearoyl-ACP desaturase, putative | chr3:562164-564524 FORWARDhighly similar to ( 533) STAD_SOLTU Acyl-[acyl-carrier-protein] desaturase, chloroplast precursor (EC 1.14.19.2) (Stearoyl-ACP desaturase) - Solanum tuberosum (Potato)highly similar to ( 522) loc_os01g69080 12001.m13009 protein acyl-desat…	-2.9848
11.1.30	lipid metabolism.FA synthesis and FA elongation.pyruvate kinase	ciclev10031317m|pacid:20805192	highly similar to ( 821) AT2G36580 | Symbols: | pyruvate kinase, putative | chr2:15339253-15342781 FORWARDmoderately similar to ( 383) KPYC_SOYBN Pyruvate kinase, cytosolic isozyme (EC 2.7.1.40) (PK) - Glycine max (Soybean)highly similar to ( 832) loc_os11g05110 12011.m079911 protein pyruvate kinase, cytosolic isozyme, putative, expressed Pyruvate_Kinase PykF PRK05826 PK PRK09206 PRK06354 PRK0624…	-2.15654
11.2.2	lipid metabolism.FA desaturation.a hydroxylase	ciclev10016492m|pacid:20818010	moderately similar to ( 374) AT2G34770 | Symbols: FAH1 | FAH1 (FATTY ACID HYDROXYLASE 1); catalytic/ fatty acid alpha-hydroxylase | chr2:14666776-14668061 FORWARDmoderately similar to ( 374) loc_os03g56820 12003.m101521 protein inositolphosphorylceramide-B C-26 hydroxylase, putative, expressed no original description	-2.85547
11.2.4	lipid metabolism.FA desaturation.omega 6 desaturase	ciclev10028238m|pacid:20814182	highly similar to ( 690) AT4G30950 | Symbols: FAD6, FADC, SFD4 | FAD6 (FATTY ACID DESATURASE 6); omega-6 fatty acid desaturase | chr4:15057278-15059673 REVERSEhighly similar to ( 694) FAD6C_BRANA Omega-6 fatty acid desaturase, chloroplast precursor (EC 1.14.19.-) - Brassica napus (Rape)moderately similar to ( 286) loc_os08g34220 12008.m07411 protein omega-6 fatty acid desaturase, chloroplast prec…	-2.38968
11.3	lipid metabolism.Phospholipid synthesis	ciclev10011536m|pacid:20798279	highly similar to ( 775) AT2G38110 | Symbols: ATGPAT6, GPAT6 | GPAT6 (GLYCEROL-3-PHOSPHATE ACYLTRANSFERASE 6); 1-acylglycerol-3-phosphate O-acyltransferase/ acyltransferase | chr2:15952816-15955364 REVERSEhighly similar to ( 733) loc_os01g63580 12001.m12474 protein glycerol-3-phosphate acyltransferase 8, putative, expressed no original description	-9.16742
11.3	lipid metabolism.Phospholipid synthesis	ciclev10020792m|pacid:20807281	moderately similar to ( 492) AT2G46090 | Symbols: | diacylglycerol kinase family protein | chr2:18950919-18953079 FORWARDmoderately similar to ( 449) loc_os03g03400 12003.m101167 protein D-erythro-sphingosine kinase/ diacylglycerol kinase, putative, expressed LCB5 PRK11914 DAGK_cat no original description	-3.77056
11.3	lipid metabolism.Phospholipid synthesis	ciclev10010749m|pacid:20792814	highly similar to ( 858) AT3G18000 | Symbols: NMT1, XPL1, PEAMT | XPL1 (XIPOTL 1); methyltransferase/ phosphoethanolamine N-methyltransferase | chr3:6154578-6157331 FORWARDhighly similar to ( 858) PEAM1_ARATH Phosphoethanolamine N-methyltransferase 1 (EC 2.1.1.103) (PEAMT 1) (AtNMT1) - Arabidopsis thaliana (Mouse-ear cress)highly similar to ( 825) loc_os01g50030 12001.m11187 protein phosphoethano…	-9.2384
11.3	lipid metabolism.Phospholipid synthesis	ciclev10015734m|pacid:20816442	moderately similar to ( 448) loc_os10g10180 12010.m065357 protein CMV 1a interacting protein 1, putative, expressedUbiE Methyltransf_11 no original description	-2.74183
11.3.1	lipid metabolism.Phospholipid synthesis.1-acylglycerol-3-phosphate O-acyltransferase	ciclev10005148m|pacid:20789718	highly similar to ( 577) AT3G57650 | Symbols: LPAT2 | LPAT2; 1-acylglycerol-3-phosphate O-acyltransferase | chr3:21349751-21352839 FORWARDhighly similar to ( 571) LPAT2_BRANA 1-acyl-sn-glycerol-3-phosphate acyltransferase 2 (EC 2.3.1.51) (Lysophosphatidyl acyltransferase 2) - Brassica napus (Rape)moderately similar to ( 476) loc_os11g41900 12011.m08028 protein 1-acyl-sn-glycerol-3-phosphate acylt…	-1.7364
11.3.2	lipid metabolism.Phospholipid synthesis.choline kinase	ciclev10001624m|pacid:20788257	highly similar to ( 532) AT1G74320 | Symbols: | choline kinase, putative | chr1:27941192-27942903 FORWARDmoderately similar to ( 463) loc_os05g45880 12005.m08713 protein ethanolamine kinase 1, putative, expressed Choline_kinase no original description	-2.6326
11.3.2	lipid metabolism.Phospholipid synthesis.choline kinase	ciclev10008632m|pacid:20792603	highly similar to ( 546) AT2G26830 | Symbols: emb1187 | emb1187 (embryo defective 1187); kinase/ phosphotransferase, alcohol group as acceptor | chr2:11443599-11446958 FORWARDhighly similar to ( 530) loc_os09g26700 12009.m22093 protein choline/ethanolamine kinase, putative, expressed Choline_kinase ycfN no original description	-3.6506
11.3.3	lipid metabolism.Phospholipid synthesis.phosphatidate cytidylyltransferase	ciclev10028969m|pacid:20812313	moderately similar to ( 294) AT5G58560 | Symbols: | phosphatidate cytidylyltransferase family protein | chr5:23670513-23672570 FORWARDmoderately similar to ( 296) PHYK3_SOYBN Probable phytol kinase 3, chloroplast precursor (EC 2.7.-.-) - Glycine max (Soybean)moderately similar to ( 272) loc_os01g61560 12001.m43251 protein phytol kinase 2, chloroplast precursor, putative, expressed no original des…	-4.5213
11.3.5	lipid metabolism.Phospholipid synthesis.diacylglycerol kinase	ciclev10015037m|pacid:20816511	highly similar to ( 763) AT2G20900 | Symbols: DGK5, ATDGK5 | diacylglycerol kinase, putative | chr2:8989412-8992798 REVERSEhighly similar to ( 716) loc_os04g54200 12004.m10312 protein diacylglycerol kinase, putative, expressed DAGKa DAGK_acc DAGK_cat DAGKc no original description	-2.27257
11.3.6	lipid metabolism.Phospholipid synthesis.choline-phosphate cytidylyltransferase	ciclev10011809m|pacid:20799071	highly similar to ( 542) AT2G38670 | Symbols: PECT1 | PECT1 (PHOSPHORYLETHANOLAMINE CYTIDYLYLTRANSFERASE 1); ethanolamine-phosphate cytidylyltransferase | chr2:16168979-16171680 FORWARDhighly similar to ( 587) loc_os08g12830 12008.m05410 protein ethanolamine-phosphate cytidylyltransferase, putative, expressed ECT CCT cytidylyltransferase TagD cytidylyltransferase_like PRK11316 no original descrip…	2.77842
11.3.8	lipid metabolism.Phospholipid synthesis.phosphatidylserine decarboxylase	ciclev10020120m|pacid:20806893	highly similar to ( 546) AT4G16700 | Symbols: PSD1 | PSD1 (phosphatidylserine decarboxylase 1); phosphatidylserine decarboxylase | chr4:9395815-9398261 REVERSEhighly similar to ( 502) loc_os03g01216 12003.m05672 protein phosphatidylserine decarboxylase, putative, expressed PRK03934 Psd PRK03140 PRK03481 PRK01734 psd PRK04599 PS_Dcarbxylase PRK09629 PRK04722 PRK00882 PRK00723 no original descripti…	-3.17796
11.5.1	lipid metabolism.glyceral metabolism.glycerol kinase	ciclev10025360m|pacid:20801429	highly similar to ( 866) AT1G80460 | Symbols: NHO1, GLI1 | NHO1 (nonhost resistance to P. s. phaseolicola 1); carbohydrate kinase/ glycerol kinase | chr1:30246960-30249055 REVERSEhighly similar to ( 799) loc_os04g55410 12004.m10433 protein glycerol kinase, putative, expressed glpK GlpK XylB FGGY_N FGGY_C PRK10331 PRK10939 AraB no original description	-2.27257
11.5.2	lipid metabolism.glyceral metabolism.Glycerol-3-phosphate dehydrogenase (NAD+)	ciclev10031473m|pacid:20803656	highly similar to ( 632) AT2G40690 | Symbols: GLY1, SFD1 | GLY1; glycerol-3-phosphate dehydrogenase (NAD+) | chr2:16974107-16976241 FORWARDmoderately similar to ( 421) loc_os07g12640 12007.m05716 protein glycerol-3-phosphate dehydrogenase, putative, expressed gpsA GpsA PRK12439 NAD_Gly3P_dh_C NAD_Gly3P_dh_N no original description	-3.06901
11.5.2	lipid metabolism.glyceral metabolism.Glycerol-3-phosphate dehydrogenase (NAD+)	ciclev10031445m|pacid:20805299	highly similar to ( 762) AT2G41540 | Symbols: GPDHC1 | GPDHC1; NAD or NADH binding / glycerol-3-phosphate dehydrogenase (NAD+) | chr2:17326801-17328654 FORWARDhighly similar to ( 772) loc_os01g58740 12001.m43232 protein glycerol-3-phosphate dehydrogenase, putative, expressed NAD_Gly3P_dh_C GpsA gpsA no original description	2.27085
11.6	lipid metabolism.lipid transfer proteins etc	ciclev10013119m|pacid:20797468	very weakly similar to (92.0) AT5G59310 | Symbols: LTP4 | LTP4 (LIPID TRANSFER PROTEIN 4); lipid binding | chr5:23925296-23925772 REVERSEweakly similar to ( 108) NLTP_MALDO Nonspecific lipid-transfer protein precursor (LTP) (Allergen Mal d 3) - Malus domestica (Apple) (Malus sylvestris)very weakly similar to (90.9) loc_os11g24070 12011.m06333 protein nonspecific lipid-transfer protein 1 precursor…	-1.93175
11.6	lipid metabolism.lipid transfer proteins etc	ciclev10013139m|pacid:20799102	weakly similar to ( 105) NLTP1_GOSHI Nonspecific lipid-transfer protein precursor (LTP) - Gossypium hirsutum (Upland cotton)nsLTP1 no original description	1.83931
11.7	lipid metabolism.unassigned	ciclev10000378m|pacid:20787507	highly similar to ( 819) AT1G54570 | Symbols: | esterase/lipase/thioesterase family protein | chr1:20380649-20384953 REVERSEhighly similar to ( 733) loc_os01g26039 12001.m09060 protein acyltransferase/ catalytic, putative, expressed no original description	-1.71372
11.8	lipid metabolism.'exotics'(steroids, squalene etc)	ciclev10009497m|pacid:20795290	moderately similar to ( 310) AT4G27270 | Symbols: | quinone reductase family protein | chr4:13661458-13663243 REVERSEmoderately similar to ( 295) loc_os08g04460 12008.m04589 protein minor allergen Alt a 7, putative, expressed PRK03767 WrbA no original description	-2.12728
11.8	lipid metabolism.'exotics'(steroids, squalene etc)	ciclev10002854m|pacid:20785892	weakly similar to ( 183) AT5G42890 | Symbols: ATSCP2, SCP2 | SCP2 (STEROL CARRIER PROTEIN 2); oxidoreductase/ sterol carrier | chr5:17194458-17195910 REVERSEweakly similar to ( 153) loc_os02g52720 12002.m10302 protein peroxisomal multifunctional enzyme type 2, putative no original description	-2.99299
11.8.1	lipid metabolism.'exotics' (steroids, squalene etc).sphingolipids	ciclev10005697m|pacid:20789475	moderately similar to ( 420) AT4G22330 | Symbols: ATCES1 | ATCES1; catalytic/ hydrolase, acting on carbon-nitrogen (but not peptide) bonds, in linear amides | chr4:11798483-11799549 FORWARDmoderately similar to ( 387) loc_os03g49180 12003.m09920 protein alkaline phytoceramidase, putative, expressed aPHC no original description	-2.50843
11.8.1	lipid metabolism.'exotics' (steroids, squalene etc).sphingolipids	ciclev10032199m|pacid:20804083	moderately similar to ( 447) AT1G13580 | Symbols: LAG13 | LAG13 (LAG1 LONGEVITY ASSURANCE HOMOLOG 3) | chr1:4645006-4646765 REVERSEmoderately similar to ( 399) ASCL1_ORYSA ASC1-like protein 1 (Alternaria stem canker resistance-like protein 1) - Oryza sativa (Rice)moderately similar to ( 399) loc_os02g37080 12002.m08796 protein ASC1-like protein 1, putative, expressed LAG1 TLC LAG1 no original des…	-1.71939
11.8.1	lipid metabolism.'exotics' (steroids, squalene etc).sphingolipids	ciclev10026216m|pacid:20800894	moderately similar to ( 306) AT4G36830 | Symbols: | GNS1/SUR4 membrane family protein | chr4:17349511-17350380 FORWARDmoderately similar to ( 209) loc_os12g43890 12012.m08161 protein GNS1/SUR4 membrane protein, putative, expressed no original description	1.76833
11.8.1	lipid metabolism.'exotics' (steroids, squalene etc).sphingolipids	ciclev10032432m|pacid:20805150	moderately similar to ( 407) AT1G14290 | Symbols: SBH2 | SBH2 (SPHINGOID BASE HYDROXYLASE 2); catalytic/ sphingosine hydroxylase | chr1:4880307-4881784 REVERSEmoderately similar to ( 379) loc_os06g12250 12006.m05942 protein protein SUR2, putative, expressed ERG3 FA_hydroxylase no original description	-4.24957
11.8.1	lipid metabolism.'exotics' (steroids, squalene etc).sphingolipids	ciclev10022037m|pacid:20806579	weakly similar to ( 197) AT1G01020 | Symbols: ARV1 | ARV1 | chr1:7315-8666 REVERSEweakly similar to ( 139) loc_os03g57090 12003.m10629 protein ARV2, putative Arv1 ARV1 no original description	-3.65667
11.8.1	lipid metabolism.'exotics' (steroids, squalene etc).sphingolipids	ciclev10028986m|pacid:20814881	moderately similar to ( 331) AT3G19260 | Symbols: LAG1 HOMOLOG 2, LOH2 | LOH2 (LAG ONE HOMOLOGUE 2) | chr3:6669448-6671257 REVERSEmoderately similar to ( 288) ASCL3_ORYSA ASC1-like protein 3 (Alternaria stem canker resistance-like protein 3) - Oryza sativa (Rice)moderately similar to ( 288) loc_os03g15750 12003.m07012 protein ASC1-like protein, putative, expressed LAG1 TLC LAG1 no original descri…	-3.64745
11.8.1.1	lipid metabolism.'exotics' (steroids, squalene etc).sphingolipids.ceramidase	ciclev10027865m|pacid:20814237	nearly identical (1214) AT1G07380 | Symbols: | ceramidase family protein | chr1:2264829-2268306 REVERSEnearly identical (1106) loc_os01g43520 12001.m150425 protein ceramidase, putative, expressed Ceramidase_alk no original description	-1.94443
11.8.2	lipid metabolism.'exotics' (steroids, squalene etc).methylsterol monooxygenase	ciclev10021364m|pacid:20810216	moderately similar to ( 453) AT4G22756 | Symbols: SMO1-2, ATSMO1, ATSMO1-2, SMO1 | SMO1-2 (STEROL C4-METHYL OXIDASE 1-2); 4,4-dimethyl-9beta,19-cyclopropylsterol-4alpha-methyl oxidase/ C-4 methylsterol oxidase/ catalytic | chr4:11955124-11956695 REVERSEmoderately similar to ( 399) loc_os10g39810 12010.m065330 protein C-4 methylsterol oxidase, putative, expressed ERG3 FA_hydroxylase no original de…	-4.06593
11.8.10	lipid metabolism.'exotics' (steroids, squalene etc).phosphatidylcholinesterol O-acyltransferase	ciclev10001149m|pacid:20786117	highly similar to ( 544) AT1G27480 | Symbols: | lecithin:cholesterol acyltransferase family protein / LACT family protein | chr1:9544607-9546168 FORWARDmoderately similar to ( 473) loc_os03g52010 12003.m10180 protein phosphatidylcholine-sterol acyltransferase precursor, putative, expressed LACT no original description	-3.69443
11.9.2	lipid metabolism.lipid degradation.lipases	ciclev10019862m|pacid:20808289	highly similar to ( 578) AT2G44970 | Symbols: | lipase-related | chr2:18548999-18552019 REVERSEhighly similar to ( 526) loc_os11g01875 12011.m80135 protein expressed protein no original description	-3.96147
11.9.2.1	lipid metabolism.lipid degradation.lipases.triacylglycerol lipase	ciclev10020895m|pacid:20810701	moderately similar to ( 464) AT4G10955 | Symbols: | lipase class 3 family protein | chr4:6713778-6715372 REVERSEmoderately similar to ( 443) loc_os02g18480 12002.m07091 protein triacylglycerol lipase, putative, expressed no original description	-1.85807
11.9.3	lipid metabolism.lipid degradation.lysophospholipases	ciclev10027868m|pacid:20814500	nearly identical (1174) AT3G18860 | Symbols: | transducin family protein / WD-40 repeat family protein | chr3:6501774-6508352 FORWARDvery weakly similar to (87.4) GBLP_SOYBN Guanine nucleotide-binding protein subunit beta-like protein - Glycine max (Soybean)nearly identical (1019) loc_os07g03160 12007.m04787 protein ubiquitin homeostasis protein lub1, putative, expressed PUL WD40 PFU COG2319 no o…	-9.70217
11.9.3	lipid metabolism.lipid degradation.lysophospholipases	ciclev10018750m|pacid:20805927	nearly identical (1184) AT1G31480 | Symbols: SGR2 | SGR2 (SHOOT GRAVITROPISM 2); phospholipase A1 | chr1:11266225-11271527 FORWARDnearly identical (1042) loc_os08g01920 12008.m04340 protein SGR2, putative, expressed DDHD no original description	-8.65105
11.9.3.1	lipid metabolism.lipid degradation.lysophospholipases.phospholipase D	ciclev10018726m|pacid:20810918	nearly identical (1293) AT4G11850 | Symbols: PLDGAMMA1, MEE54 | PLDGAMMA1; phospholipase D | chr4:7129352-7132937 REVERSEhighly similar to ( 698) PLDA1_RICCO Phospholipase D alpha 1 precursor (EC 3.1.4.4) (PLD 1) (Choline phosphatase 1) (Phosphatidylcholine-hydrolyzing phospholipase D 1) - Ricinus communis (Castor bean)nearly identical (1197) loc_os10g38060 12010.m21798 protein phospholipase D be…	-1.90149
11.9.3.1	lipid metabolism.lipid degradation.lysophospholipases.phospholipase D	ciclev10018585m|pacid:20806219	nearly identical (1434) AT2G42010 | Symbols: PLDBETA1, PLDBETA | PLDBETA1 (PHOSPHOLIPASE D BETA 1); phospholipase D | chr2:17533018-17537990 REVERSEhighly similar to ( 718) PLDA1_MAIZE Phospholipase D alpha 1 (EC 3.1.4.4) (PLD alpha 1) (Choline phosphatase 1) (Phosphatidylcholine-hydrolyzing phospholipase D 1) - Zea mays (Maize)nearly identical (1172) loc_os10g38060 12010.m21798 protein phospholi…	-3.83696
11.9.3.1	lipid metabolism.lipid degradation.lysophospholipases.phospholipase D	ciclev10024876m|pacid:20801895	nearly identical (1301) AT4G35790 | Symbols: ATPLDDELTA, PLDDELTA | ATPLDDELTA; phospholipase D | chr4:16955774-16959875 REVERSEhighly similar to ( 719) PLDA1_TOBAC Phospholipase D alpha 1 (EC 3.1.4.4) (PLD alpha 1) (Choline phosphatase 1) (Phosphatidylcholine-hydrolyzing phospholipase D 1) - Nicotiana tabacum (Common tobacco)nearly identical (1158) loc_os09g37100 12009.m06658 protein phospholipa…	-1.9407
11.9.3.3	lipid metabolism.lipid degradation.lysophospholipases.glycerophosphodiester phosphodiesterase	ciclev10031648m|pacid:20802859	moderately similar to ( 415) AT5G43300 | Symbols: | glycerophosphodiester phosphodiesterase/ phosphoric diester hydrolase | chr5:17376946-17379070 REVERSEmoderately similar to ( 429) loc_os02g31030 12002.m08246 protein glycerophosphodiester phosphodiesterase, putative, expressed GDPD UgpQ no original description	-1.79423
11.9.4.2	lipid metabolism.lipid degradation.beta-oxidation.acyl CoA DH	ciclev10019196m|pacid:20810759	nearly identical (1157) AT4G16760 | Symbols: ACX1, ATACX1 | ACX1 (ACYL-COA OXIDASE 1); acyl-CoA oxidase | chr4:9424930-9428689 REVERSEmoderately similar to ( 282) ACOX2_CUCMA Acyl-coenzyme A oxidase, peroxisomal precursor (EC 1.3.3.6) (AOX) (Long-chain acyl-CoA oxidase) - Cucurbita maxima (Pumpkin) (Winter squash)nearly identical (1135) loc_os06g01390 12006.m04878 protein acyl-coenzyme A oxidase …	-3.21812
11.9.4.2	lipid metabolism.lipid degradation.beta-oxidation.acyl CoA DH	ciclev10025052m|pacid:20800367	nearly identical (1243) AT5G65110 | Symbols: ACX2, ATACX2 | ACX2 (ACYL-COA OXIDASE 2); acyl-CoA oxidase | chr5:26010060-26012482 REVERSEnearly identical (1216) ACOX2_CUCMA Acyl-coenzyme A oxidase, peroxisomal precursor (EC 1.3.3.6) (AOX) (Long-chain acyl-CoA oxidase) - Cucurbita maxima (Pumpkin) (Winter squash)nearly identical (1104) loc_os11g39220 12011.m28844 protein acyl-coenzyme A oxidase 1, …	-2.77377
11.9.4.2	lipid metabolism.lipid degradation.beta-oxidation.acyl CoA DH	ciclev10014502m|pacid:20818767	nearly identical (1073) AT1G06290 | Symbols: ACX3, ATACX3 | ACX3 (ACYL-COA OXIDASE 3); acyl-CoA oxidase | chr1:1922423-1926002 FORWARDmoderately similar to ( 359) ACOX2_CUCMA Acyl-coenzyme A oxidase, peroxisomal precursor (EC 1.3.3.6) (AOX) (Long-chain acyl-CoA oxidase) - Cucurbita maxima (Pumpkin) (Winter squash)highly similar to ( 963) loc_os06g24704 12006.m07120 protein acyl-coenzyme A oxidase…	1.7569
11.9.4.4	lipid metabolism.lipid degradation.beta-oxidation.hydroxybutyryl CoA DH	ciclev10005645m|pacid:20790443	moderately similar to ( 399) AT4G16210 | Symbols: ECHIA, E-COAH-2 | ECHIA (ENOYL-COA HYDRATASE/ISOMERASE A); catalytic | chr4:9176864-9177978 REVERSEvery weakly similar to (91.7) MFPA_CUCSA Glyoxysomal fatty acid beta-oxidation multifunctional protein MFP-a [Includes: Enoyl-CoA hydratase (EC 4.2.1.17); 3-2-trans-enoyl-CoA isomerase (EC 5.3.3.8); 3-hydroxybutyryl-CoA epimerase (EC 5.1.2.3); 3-hydr…	-3.94419
11.9.4.5	lipid metabolism.lipid degradation.beta-oxidation.acyl-CoA thioesterase	ciclev10026677m|pacid:20801851	weakly similar to ( 191) AT1G04290 | Symbols: | thioesterase family protein | chr1:1147721-1148352 REVERSEweakly similar to ( 135) loc_os01g65950 12001.m12703 protein thioesterase superfamily member 2, putative, expressed PaaI_thioesterase PaaI no original description	-1.6008
11.9.4.13	lipid metabolism.lipid degradation.beta-oxidation.acyl CoA reductase	ciclev10028415m|pacid:20814873	moderately similar to ( 380) AT4G33790 | Symbols: CER4, G7, FAR3 | CER4 (ECERIFERUM 4); fatty acyl-CoA reductase (alcohol-forming)/ oxidoreductase, acting on the CH-CH group of donors | chr4:16204325-16207891 REVERSEmoderately similar to ( 294) loc_os08g20200 12008.m06087 protein male sterility protein 2, putative, expressed NAD_binding_4 no original description	2.38082
12.2.1	N-metabolism.ammonia metabolism.glutamate synthase	ciclev10004120m|pacid:20789553	nearly identical (1748) AT5G53460 | Symbols: GLT1 | GLT1; glutamate synthase (NADH) | chr5:21700518-21709629 FORWARDnearly identical (1699) GLSN_MEDSA Glutamate synthase [NADH], chloroplast precursor (EC 1.4.1.14) (NADH-GOGAT) - Medicago sativa (Alfalfa)nearly identical (1570) loc_os01g48960 12001.m11085 protein glutamate synthase, chloroplast precursor, putative, expressed gltB gltD GltS GltD Gl…	-3.06558
12.2.1	N-metabolism.ammonia metabolism.glutamate synthase	ciclev10004137m|pacid:20789841	nearly identical (2847) AT5G04140 | Symbols: GLU1, GLS1, GLUS, FD-GOGAT | GLU1 (GLUTAMATE SYNTHASE 1); glutamate synthase (ferredoxin) | chr5:1130031-1138186 FORWARDnearly identical (2780) GLTB_SPIOL Ferredoxin-dependent glutamate synthase, chloroplast (EC 1.4.7.1) (Fd-GOGAT) - Spinacia oleracea (Spinach)nearly identical (2756) loc_os07g46460 12007.m08863 protein ferredoxin-dependent glutamate sy…	-1.5071
12.2.99	N-metabolism.ammonia metabolism.unspecified	ciclev10009343m|pacid:20796053	moderately similar to ( 381) AT5G57440 | Symbols: GS1, GPP2 | GS1; catalytic/ hydrolase | chr5:23271518-23272900 REVERSEmoderately similar to ( 323) loc_os08g14580 12008.m05582 protein haloacid dehalogenase-like hydrolase domain-containing protein 1A, putative, expressed COG0637 Hydrolase no original description	-9.84549
12.3.1	N-metabolism.N-degradation.glutamate dehydrogenase	ciclev10020383m|pacid:20806043	highly similar to ( 783) AT5G18170 | Symbols: GDH1 | GDH1 (GLUTAMATE DEHYDROGENASE 1); ATP binding / glutamate dehydrogenase [NAD(P)+]/ oxidoreductase | chr5:6006172-6008248 FORWARDhighly similar to ( 776) DHEB_NICPL Glutamate dehydrogenase B (EC 1.4.1.3) (GDH B) - Nicotiana plumbaginifolia (Leadwort-leaved tobacco)highly similar to ( 759) loc_os03g58040 12003.m35454 protein glutamate dehydrogena…	-1.78247
12.4	N-metabolism.misc	ciclev10026408m|pacid:20799489	moderately similar to ( 214) AT3G49645 | Symbols: | unknown protein | chr3:18403129-18404427 REVERSEweakly similar to ( 140) loc_os10g21660 12010.m065245 protein FAD binding protein, putative, expressed no original description	-3.32713
12.4	N-metabolism.misc	ciclev10019231m|pacid:20808999	highly similar to ( 790) AT1G02020 | Symbols: | nitroreductase family protein | chr1:353214-354845 REVERSEhighly similar to ( 602) loc_os10g11340 12010.m04462 protein oxidoreductase acting on NADH or NADPH nitrogenous group as acceptor, putative, expressedmcbC-like_oxidoreductase no original description	-1.51569
12.4	N-metabolism.misc	ciclev10025630m|pacid:20801300	highly similar to ( 610) AT5G67220 | Symbols: | nitrogen regulation family protein | chr5:26820276-26821926 REVERSEhighly similar to ( 559) loc_os06g49870 12006.m09511 protein tRNA-dihydrouridine synthase B, putative, expressed DUS_like_FMN COG0042 Dus PRK10415 PRK10550 PRK11815 no original description	-2.62341
13.1.1.1.1	amino acid metabolism.synthesis.central amino acid metabolism.GABA.Glutamate decarboxylase	ciclev10019831m|pacid:20810707	highly similar to ( 816) AT3G17760 | Symbols: GAD5 | GAD5 (glutamate decarboxylase 5); calmodulin binding | chr3:6078893-6080838 REVERSEhighly similar to ( 788) DCE_PETHY Glutamate decarboxylase (EC 4.1.1.15) (GAD) - Petunia hybrida (Petunia)highly similar to ( 795) loc_os08g36320 12008.m080179 protein glutamate decarboxylase, putative, expressed GadB Pyridoxal_deC no original description	1.69909
13.1.1.2.1	amino acid metabolism.synthesis.central amino acid metabolism.aspartate.aspartate aminotransferase	ciclev10008274m|pacid:20794101	highly similar to ( 788) AT5G11520 | Symbols: ASP3, YLS4 | ASP3 (ASPARTATE AMINOTRANSFERASE 3); L-aspartate:2-oxoglutarate aminotransferase | chr5:3685257-3687721 REVERSEhighly similar to ( 736) AATC_DAUCA Aspartate aminotransferase, cytoplasmic (EC 2.6.1.1) (Transaminase A) - Daucus carota (Carrot)highly similar to ( 729) loc_os01g55540 12001.m43201 protein aspartate aminotransferase, cytoplasmi…	-5.66686
13.1.2.2	amino acid metabolism.synthesis.glutamate family.proline	ciclev10011176m|pacid:20799243	highly similar to ( 981) AT2G39800 | Symbols: P5CS1, ATP5CS | P5CS1 (DELTA1-PYRROLINE-5-CARBOXYLATE SYNTHASE 1); delta1-pyrroline-5-carboxylate synthetase | chr2:16598516-16602939 REVERSEnearly identical (1023) P5CS_ACTCH Delta 1-pyrroline-5-carboxylate synthetase (P5CS) [Includes: Glutamate 5-kinase (EC 2.7.2.11) (Gamma-glutamyl kinase) (GK); Gamma-glutamyl phosphate reductase (GPR) (EC 1.2.1.41…	-1.54989
13.1.2.2	amino acid metabolism.synthesis.glutamate family.proline	ciclev10005607m|pacid:20790467	moderately similar to ( 353) AT5G14800 | Symbols: P5CR, AT-P5R, AT-P5C1, EMB2772 | P5CR (PYRROLINE-5- CARBOXYLATE (P5C) REDUCTASE); pyrroline-5-carboxylate reductase | chr5:4786353-4787618 REVERSEmoderately similar to ( 364) P5CR_SOYBN Pyrroline-5-carboxylate reductase (EC 1.5.1.2) (P5CR) (P5C reductase) - Glycine max (Soybean)moderately similar to ( 306) loc_os01g71990 12001.m13237 protein pyrro…	-1.97674
13.1.2.3.2	amino acid metabolism.synthesis.glutamate family.arginine.acetylglutamate kinase	ciclev10011653m|pacid:20796911	highly similar to ( 582) AT2G37500 | Symbols: | arginine biosynthesis protein ArgJ family | chr2:15739904-15742430 REVERSEmoderately similar to ( 477) loc_os03g17120 12003.m34841 protein arginine biosynthesis bifunctional protein argJ 1, putative, expressed OAT argJ ArgJ ArgJ no original description	-2.3517
13.1.2.3.22	amino acid metabolism.synthesis.glutamate family.arginine.arginosuccinate synthase	ciclev10019860m|pacid:20809573	highly similar to ( 784) AT4G24830 | Symbols: | arginosuccinate synthase family | chr4:12793085-12795857 REVERSEhighly similar to ( 751) loc_os12g13320 12012.m05305 protein argininosuccinate synthase, chloroplast precursor, putative, expressed PRK00509 Argininosuccinate_Synthase ArgG Arginosuc_synth PRK05370 PRK04527 no original description	-3.08882
13.1.2.3.23	amino acid metabolism.synthesis.glutamate family.arginine.argininosuccinate lyase	ciclev10000871m|pacid:20786451	highly similar to ( 793) AT5G10920 | Symbols: | argininosuccinate lyase, putative / arginosuccinase, putative | chr5:3441805-3443892 FORWARDmoderately similar to ( 333) ARLY_CHLRE Argininosuccinate lyase (EC 4.3.2.1) (Arginosuccinase) (ASAL) - Chlamydomonas reinhardtiihighly similar to ( 752) loc_os03g19280 12003.m07345 protein argininosuccinate lyase, putative, expressed PRK00855 Argininosuccina…	-2.08639
13.1.3.4	amino acid metabolism.synthesis.aspartate family.methionine	ciclev10020504m|pacid:20808166	highly similar to ( 743) AT4G01850 | Symbols: SAM-2, MAT2 | SAM-2 (S-ADENOSYLMETHIONINE SYNTHETASE 2); methionine adenosyltransferase | chr4:796298-797479 REVERSEhighly similar to ( 746) METK_CATRO S-adenosylmethionine synthetase 1 (EC 2.5.1.6) (Methionine adenosyltransferase 1) (AdoMet synthetase 1) - Catharanthus roseus (Rosy periwinkle) (Madagascar periwinkle)highly similar to ( 733) loc_os01g…	-2.23533
13.1.3.4.1	amino acid metabolism.synthesis.aspartate family.methionine.cystathionine gamma-synthase	ciclev10011434m|pacid:20797057	highly similar to ( 709) AT3G01120 | Symbols: MTO1, CGS, ATCYS1, CGS1 | MTO1 (METHIONINE OVERACCUMULATION 1); cystathionine gamma-synthase | chr3:39234-41865 REVERSEhighly similar to ( 631) loc_os03g25940 12003.m78868 protein cystathionine beta-lyase, putative, expressed Cys_Met_Meta_PP MetC PRK08249 PRK06460 MET17 PRK06234 PRK08133 PRK08064 PRK07671 PRK07811 PRK07503 PRK06176 PRK08574 PRK06434 P…	-2.31678
13.1.3.4.12	amino acid metabolism.synthesis.aspartate family.methionine.homocysteine S-methyltransferase	ciclev10008875m|pacid:20795837	moderately similar to ( 439) AT2G41040 | Symbols: | methyltransferase-related | chr2:17121499-17123064 FORWARDmoderately similar to ( 419) loc_os06g43800 12006.m091748 protein S-adenosylmethionine-dependent methyltransferase, putative, expressedMethyltransf_11 no original description	-2.39737
13.1.3.4.12	amino acid metabolism.synthesis.aspartate family.methionine.homocysteine S-methyltransferase	ciclev10005764m|pacid:20790394	moderately similar to ( 325) AT3G17365 | Symbols: | catalytic/ methyltransferase | chr3:5947144-5948766 REVERSEmoderately similar to ( 288) loc_os08g40580 12008.m26528 protein methylase, putative, expressed no original description	-9.84549
13.1.3.4.13	amino acid metabolism.synthesis.aspartate family.methionine.methionine S-methyltransferase	ciclev10024361m|pacid:20811048	moderately similar to ( 300) AT2G43940 | Symbols: | thiol methyltransferase, putative | chr2:18196091-18197664 REVERSEmoderately similar to ( 285) loc_os06g06040 12006.m091609 protein S-adenosylmethionine-dependent methyltransferase/ methyltransferase/ thiopurine S-methyltransferase, putative, expressedTPMT no original description	-3.52306
13.1.3.5.2	amino acid metabolism.synthesis.aspartate family.lysine.dihydrodipicolinate reductase	ciclev10020914m|pacid:20810644	moderately similar to ( 485) AT2G44040 | Symbols: | dihydrodipicolinate reductase family protein | chr2:18221985-18223998 REVERSEmoderately similar to ( 431) loc_os02g24020 12002.m07550 protein dihydrodipicolinate reductase, putative, expressedPRK00048 DapB_C DapB no original description	-4.40272
13.1.3.6.1.2	amino acid metabolism.synthesis.aspartate family.misc.homoserine.aspartate semialdehyde dehydrogenase	ciclev10015633m|pacid:20815791	highly similar to ( 590) AT1G14810 | Symbols: | semialdehyde dehydrogenase family protein | chr1:5102684-5104633 REVERSEmoderately similar to ( 496) loc_os03g55280 12003.m10443 protein aspartate-semialdehyde dehydrogenase, putative, expressed PRK06598 Asd PRK06728 PRK05671 PRK08040 PRK08664 Semialdhyde_dhC Semialdhyde_dh no original description	-2.27257
13.1.4.1	amino acid metabolism.synthesis.branched chain group.common	ciclev10030907m|pacid:20802870	nearly identical (1045) AT3G48560 | Symbols: CSR1, ALS, AHAS, TZP5, IMR1 | CSR1 (CHLORSULFURON/IMIDAZOLINONE RESISTANT 1); acetolactate synthase/ pyruvate decarboxylase | chr3:18001530-18003542 REVERSEnearly identical (1058) ILV1_TOBAC Acetolactate synthase 1, chloroplast precursor (EC 2.2.1.6) (Acetolactate synthase I) (Acetohydroxy-acid synthase I) (ALS I) - Nicotiana tabacum (Common tobacco)hi…	2.28357
13.1.4.1	amino acid metabolism.synthesis.branched chain group.common	ciclev10004615m|pacid:20790346	highly similar to ( 938) AT3G58610 | Symbols: | ketol-acid reductoisomerase | chr3:21671561-21674639 FORWARDhighly similar to ( 936) ILV5_PEA Ketol-acid reductoisomerase, chloroplast precursor (EC 1.1.1.86) (Acetohydroxy-acid reductoisomerase) (Alpha-keto-beta-hydroxylacil reductoisomerase) - Pisum sativum (Garden pea)highly similar to ( 909) loc_os05g49800 12005.m09050 protein ketol-acid reducto…	-1.82774
13.1.4.1	amino acid metabolism.synthesis.branched chain group.common	ciclev10014720m|pacid:20815104	highly similar to ( 933) AT3G58610 | Symbols: | ketol-acid reductoisomerase | chr3:21671561-21674639 FORWARDhighly similar to ( 928) ILV5_PEA Ketol-acid reductoisomerase, chloroplast precursor (EC 1.1.1.86) (Acetohydroxy-acid reductoisomerase) (Alpha-keto-beta-hydroxylacil reductoisomerase) - Pisum sativum (Garden pea)highly similar to ( 905) loc_os05g49800 12005.m09050 protein ketol-acid reducto…	-2.47491
13.1.4.1.1	amino acid metabolism.synthesis.branched chain group.common.acetolactate synthase	ciclev10015044m|pacid:20816085	highly similar to ( 668) AT2G31810 | Symbols: | acetolactate synthase small subunit, putative | chr2:13524271-13528246 FORWARDhighly similar to ( 641) loc_os02g39570 12002.m33761 protein acetolactate synthase/ amino acid binding protein, putative, expressed ilvH ilvH IlvH ACT_AHAS no original description	-2.3323
13.1.4.1.4	amino acid metabolism.synthesis.branched chain group.common.branched-chain amino acid aminotransferase	ciclev10025674m|pacid:20799765	highly similar to ( 564) AT5G65780 | Symbols: ATBCAT-5 | ATBCAT-5; branched-chain-amino-acid transaminase/ catalytic | chr5:26316418-26318585 FORWARDhighly similar to ( 522) loc_os03g01600 12003.m05706 protein branched-chain-amino-acid aminotransferase, putative, expressed PRK06606 BCAT_beta_family Aminotran_4 PLPDE_IV IlvE PRK08320 D-AAT_like PRK07544 ADCL_like PRK07849 PRK06092 PRK06680 no orig…	-2.00622
13.1.5.3.1	amino acid metabolism.synthesis.serine-glycine-cysteine group.cysteine.OASTL	ciclev10031768m|pacid:20803627	moderately similar to ( 425) AT3G03630 | Symbols: CS26 | CS26; cysteine synthase | chr3:878388-880400 REVERSEmoderately similar to ( 385) CYSKP_CAPAN Cysteine synthase, chloroplast precursor (EC 2.5.1.47) (O-acetylserine sulfhydrylase) (O-acetylserine (Thiol)-lyase) (CSase B) (CS-B) (OAS-TL B) - Capsicum annuum (Bell pepper)moderately similar to ( 427) loc_os01g59920 12001.m12126 protein cysteine…	-10.4594
13.1.6.1.5	amino acid metabolism.synthesis.aromatic aa.chorismate.shikimate kinase	ciclev10032834m|pacid:20804519	weakly similar to ( 191) AT2G16790 | Symbols: | shikimate kinase family protein | chr2:7284093-7284901 REVERSE GntK GntK idnK gntK no original description	1.89237
13.1.6.1.6	amino acid metabolism.synthesis.aromatic aa.chorismate.5-enolpyruvylshikimate-3-phosphate synthase	ciclev10019734m|pacid:20810731	highly similar to ( 729) AT2G45300 | Symbols: | 3-phosphoshikimate 1-carboxyvinyltransferase / 5-enolpyruvylshikimate-3-phosphate / EPSP synthase | chr2:18677518-18679868 FORWARDhighly similar to ( 729) AROA_BRANA 3-phosphoshikimate 1-carboxyvinyltransferase, chloroplast precursor (EC 2.5.1.19) (5-enolpyruvylshikimate-3-phosphate synthase) (EPSP synthase) - Brassica napus (Rape)highly similar to …	2.08956
13.1.6.1.10	amino acid metabolism.synthesis.aromatic aa.chorismate.dehydroquinate/shikimate dehydrogenase	ciclev10004711m|pacid:20790845	highly similar to ( 763) AT3G06350 | Symbols: EMB3004, MEE32 | MEE32 (MATERNAL EFFECT EMBRYO ARREST 32); 3-dehydroquinate dehydratase/ NADP or NADPH binding / binding / catalytic/ shikimate 5-dehydrogenase | chr3:1924536-1927701 REVERSEhighly similar to ( 624) loc_os12g34874 12012.m73984 protein shikimate dehydrogenase, putative, expressed AroE aroE DHquinase_I aroDE DHQase_I AroD PRK12548 aroD P…	-3.79467
13.1.6.2	amino acid metabolism.synthesis.aromatic aa.phenylalanine and tyrosine	ciclev10025775m|pacid:20799834	highly similar to ( 621) AT1G80360 | Symbols: | aminotransferase class I and II family protein | chr1:30208736-30210643 REVERSEhighly similar to ( 633) loc_os01g08270 12001.m42887 protein transaminase/ transferase, transferring nitrogenous groups, putative, expressed PRK05957 COG0436 PRK07550 Aminotran_1_2 PRK07212 PRK07367 PRK08362 ARO8 PRK07568 PRK05794 PRK06220 PRK07683 PRK05764 PRK06056 PRK06…	-3.73472
13.1.6.3.1	amino acid metabolism.synthesis.aromatic aa.phenylalanine.arogenate dehydratase / prephenate dehydratase	ciclev10028573m|pacid:20812691	highly similar to ( 512) AT3G07630 | Symbols: ADT2 | ADT2 (arogenate dehydratase 2); arogenate dehydratase/ prephenate dehydratase | chr3:2435457-2437530 FORWARDmoderately similar to ( 433) loc_os03g17730 12003.m07198 protein P-protein, putative, expressed PheA PRK11899 PRK11898 PDT pheA ACT_CM-PDT ACT_AAAH-PDT-like no original description	-3.75553
13.1.6.5.2	amino acid metabolism.synthesis.aromatic aa.tryptophan.anthranilate phosphoribosyltransferase	ciclev10020016m|pacid:20805943	moderately similar to ( 476) AT5G17990 | Symbols: TRP1, pat1 | TRP1 (tryptophan biosynthesis 1); anthranilate phosphoribosyltransferase | chr5:5957330-5959681 FORWARDmoderately similar to ( 396) loc_os03g03450 12003.m34993 protein anthranilate phosphoribosyltransferase, chloroplast precursor, putative, expressed trpD TrpD Glycos_transf_3 PRK09522 PRK07394 no original description	1.77927
13.1.7.1	amino acid metabolism.synthesis.histidine.ATP phosphoribosyl transferase	ciclev10004097m|pacid:20786532	moderately similar to ( 328) AT1G09795 | Symbols: ATATP-PRT2, HISN1B | ATATP-PRT2 (ATP PHOSPHORIBOSYL TRANSFERASE 2); ATP phosphoribosyltransferase | chr1:3173588-3176690 FORWARDmoderately similar to ( 263) loc_os03g04169 12003.m05948 protein ATP phosphoribosyltransferase, putative, expressed hisG HisG HisG no original description	-2.96024
13.1.7.7	amino acid metabolism.synthesis.histidine.histidinol-phosphate aminotransferase	ciclev10001274m|pacid:20788911	highly similar to ( 592) AT5G10330 | Symbols: EMB2196, HPA1, HISN6A, ATHPA1 | HPA1 (HISTIDINOL PHOSPHATE AMINOTRANSFERASE 1); histidinol-phosphate transaminase | chr5:3248027-3249693 REVERSEhighly similar to ( 610) HIS8_NICPL Histidinol-phosphate aminotransferase, chloroplast precursor (EC 2.6.1.9) (Imidazole acetol-phosphate transaminase) - Nicotiana plumbaginifolia (Leadwort-leaved tobacco)high…	-5.26679
13.1.7.9	amino acid metabolism.synthesis.histidine.histidinol dehydrogenase	ciclev10015058m|pacid:20817506	highly similar to ( 750) AT5G63890 | Symbols: ATHDH | ATHDH (HISTIDINOL DEHYDROGENASE); histidinol dehydrogenase | chr5:25565600-25568104 REVERSEhighly similar to ( 727) HISX_ORYSA Histidinol dehydrogenase, chloroplast precursor (EC 1.1.1.23) (HDH) - Oryza sativa (Rice)highly similar to ( 727) loc_os01g13190 12001.m07929 protein histidinol dehydrogenase, chloroplast precursor, putative, expressed…	-4.36261
13.2.2.2	amino acid metabolism.degradation.glutamate family.proline	ciclev10019562m|pacid:20811916	highly similar to ( 976) AT5G62530 | Symbols: ALDH12A1, ATP5CDH, P5CDH | ALDH12A1; 1-pyrroline-5-carboxylate dehydrogenase/ 3-chloroallyl aldehyde dehydrogenase | chr5:25099768-25103159 REVERSEhighly similar to ( 759) loc_os05g45960 12005.m08721 protein aldehyde dehydrogenase, putative, expressed Aldedh PutA PRK11904 putA PRK03137 COG4230 PRK11905 no original description	1.74403
13.2.2.2	amino acid metabolism.degradation.glutamate family.proline	ciclev10011584m|pacid:20797071	highly similar to ( 535) AT5G38710 | Symbols: | proline oxidase, putative / osmotic stress-responsive proline dehydrogenase, putative | chr5:15501340-15503899 FORWARDmoderately similar to ( 392) loc_os10g40360 12010.m06805 protein proline oxidase, mitochondrial precursor, putative, expressed Pro_dh PRK11904 no original description	-9.43045
13.2.2.3	amino acid metabolism.degradation.glutamate family.arginine	ciclev10027873m|pacid:20814377	highly similar to ( 926) AT2G16500 | Symbols: ADC1, ARGDC1, ARGDC, SPE1 | ADC1 (ARGININE DECARBOXYLASE 1); arginine decarboxylase | chr2:7150796-7152904 REVERSEhighly similar to ( 954) SPE1_PEA Arginine decarboxylase (EC 4.1.1.19) (ARGDC) (ADC) - Pisum sativum (Garden pea)highly similar to ( 783) loc_os06g04070 12006.m05138 protein arginine decarboxylase, putative, expressedPRK05354 SpeA Orn_Arg_…	1.87593
13.2.2.3	amino acid metabolism.degradation.glutamate family.arginine	ciclev10016161m|pacid:20818852	moderately similar to ( 330) AT2G35035 | Symbols: URED | URED (urease accessory protein D); nickel ion binding | chr2:14763387-14765045 REVERSEmoderately similar to ( 294) loc_os02g07670 12002.m33579 protein nickel ion binding protein, putative, expressedUreH UreD no original description	-1.92372
13.2.2.3	amino acid metabolism.degradation.glutamate family.arginine	ciclev10005607m|pacid:20790467	moderately similar to ( 353) AT5G14800 | Symbols: P5CR, AT-P5R, AT-P5C1, EMB2772 | P5CR (PYRROLINE-5- CARBOXYLATE (P5C) REDUCTASE); pyrroline-5-carboxylate reductase | chr5:4786353-4787618 REVERSEmoderately similar to ( 364) P5CR_SOYBN Pyrroline-5-carboxylate reductase (EC 1.5.1.2) (P5CR) (P5C reductase) - Glycine max (Soybean)moderately similar to ( 306) loc_os01g71990 12001.m13237 protein pyrro…	-1.97674
13.2.3.1.1	amino acid metabolism.degradation.aspartate family.asparagine.L-asparaginase	ciclev10001812m|pacid:20787058	highly similar to ( 550) AT3G16150 | Symbols: | L-asparaginase, putative / L-asparagine amidohydrolase, putative | chr3:5471794-5473033 FORWARDmoderately similar to ( 363) ASPG_LUPLU L-asparaginase precursor (EC 3.5.1.1) (L-asparagine amidohydrolase) [Contains: L-asparaginase subunit alpha; L-asparaginase subunit beta] - Lupinus luteus (European yellow lupin)moderately similar to ( 491) loc_os04g…	1.67302
13.2.3.2	amino acid metabolism.degradation.aspartate family.threonine	ciclev10008732m|pacid:20795594	highly similar to ( 554) AT1G67280 | Symbols: | lactoylglutathione lyase, putative / glyoxalase I, putative | chr1:25188563-25190134 REVERSEmoderately similar to ( 442) LGUL_ORYSA Lactoylglutathione lyase (EC 4.4.1.5) (Methylglyoxalase) (Aldoketomutase) (Glyoxalase I) (Glx I) (Ketone-aldehyde mutase) (S-D-lactoylglutathione methylglyoxal lyase) (Allergen Ory s ?) (Allergen Glb33) (PP33) - Oryza s…	-3.42699
13.2.3.5	amino acid metabolism.degradation.aspartate family.lysine	ciclev10007313m|pacid:20795677	nearly identical (1531) AT4G33150 | Symbols: | lysine-ketoglutarate reductase/saccharopine dehydrogenase bifunctional enzyme | chr4:15985479-15988055 REVERSEnearly identical (1440) loc_os02g54254 12002.m34034 protein alpha-aminoadipic semialdehyde synthase, putative, expressed Saccharop_dh LYS9 Saccharop_dh_N AlaDh_PNT_C AlaDh_PNT_N no original description	3.03715
13.2.4.1	amino acid metabolism.degradation.branched chain group.shared	ciclev10000963m|pacid:20785780	highly similar to ( 637) AT5G09300 | Symbols: | 2-oxoisovalerate dehydrogenase, putative / 3-methyl-2-oxobutanoate dehydrogenase, putative / branched-chain alpha-keto acid dehydrogenase E1 alpha subunit, putative | chr5:2884282-2886291 REVERSEweakly similar to ( 136) ODPA_SOLTU Pyruvate dehydrogenase E1 component subunit alpha, mitochondrial precursor (EC 1.2.4.1) (PDHE1-A) - Solanum tuberosum (P…	1.6293
13.2.4.1	amino acid metabolism.degradation.branched chain group.shared	ciclev10020068m|pacid:20806722	highly similar to ( 648) AT2G33150 | Symbols: PKT3, PED1, KAT2 | PKT3 (PEROXISOMAL 3-KETOACYL-COA THIOLASE 3); acetyl-CoA C-acyltransferase | chr2:14047814-14050983 REVERSEhighly similar to ( 661) loc_os10g31950 12010.m06045 protein 3-ketoacyl-CoA thiolase 2, peroxisomal precursor, putative, expressed thiolase PRK09052 PRK07661 PRK06845 PRK07108 PRK09051 fadA PRK06445 PRK05790 PRK08234 PRK07491 P…	1.64069
13.2.4.1	amino acid metabolism.degradation.branched chain group.shared	ciclev10004761m|pacid:20791083	highly similar to ( 587) AT3G06850 | Symbols: BCE2, LTA1, DIN3 | BCE2; acetyltransferase/ alpha-ketoacid dehydrogenase/ dihydrolipoamide branched chain acyltransferase | chr3:2158212-2160465 REVERSEhighly similar to ( 562) loc_os01g21160 12001.m150569 protein dihydrolipoyllysine-residue acetyltransferase component of pyruvatedehydrogenase complex, putative, expressed PRK11855 PRK11856 AceF 2-oxoa…	-3.63604
13.2.4.3	amino acid metabolism.degradation.branched chain group.valine	ciclev10028171m|pacid:20813939	highly similar to ( 880) AT2G14170 | Symbols: ALDH6B2 | ALDH6B2; 3-chloroallyl aldehyde dehydrogenase/ methylmalonate-semialdehyde dehydrogenase (acylating)/ oxidoreductase | chr2:5977851-5981899 REVERSEweakly similar to ( 197) BADH_SPIOL Betaine-aldehyde dehydrogenase, chloroplast precursor (EC 1.2.1.8) (BADH) - Spinacia oleracea (Spinach)highly similar to ( 805) loc_os07g09060 12007.m29088 prot…	-1.94671
13.2.4.4	amino acid metabolism.degradation.branched chain group.leucine	ciclev10011896m|pacid:20796653	moderately similar to ( 469) AT2G26800 | Symbols: | hydroxymethylglutaryl-CoA lyase, putative / 3-hydroxy-3-methylglutarate-CoA lyase, putative / HMG-CoA lyase, putative | chr2:11429192-11432290 REVERSEmoderately similar to ( 452) loc_os01g16350 12001.m97495 protein hydroxymethylglutaryl-CoA lyase, putative, expressed PRK05692 LeuA HMGL-like no original description	-2.1378
13.2.5.2	amino acid metabolism.degradation.serine-glycine-cysteine group.glycine	ciclev10007310m|pacid:20794460	nearly identical (1792) AT4G33010 | Symbols: AtGLDP1 | AtGLDP1 (Arabidopsis thaliana glycine decarboxylase P-protein 1); catalytic/ glycine dehydrogenase (decarboxylating)/ pyridoxal phosphate binding | chr4:15927133-15931150 REVERSEnearly identical (1802) GCSPA_FLAPR Glycine dehydrogenase [decarboxylating] A, mitochondrial precursor (EC 1.4.4.2) (Glycine decarboxylase A) (Glycine cleavage system…	-4.24799
13.2.5.2	amino acid metabolism.degradation.serine-glycine-cysteine group.glycine	ciclev10020785m|pacid:20807185	highly similar to ( 503) AT1G08630 | Symbols: THA1 | THA1 (Threonine Aldolase 1); aldehyde-lyase/ threonine aldolase | chr1:2743948-2745685 REVERSEmoderately similar to ( 442) loc_os04g43650 12004.m101586 protein L-allo-threonine aldolase, putative, expressed Beta_elim_lyase PRK10534 GLY1 no original description	-3.18598
13.2.6.2	amino acid metabolism.degradation.aromatic aa.tyrosine	ciclev10008448m|pacid:20795746	highly similar to ( 616) AT5G53970 | Symbols: | aminotransferase, putative | chr5:21910676-21912594 FORWARDmoderately similar to ( 480) loc_os11g35040 12011.m07358 protein tyrosine aminotransferase, putative, expressed COG0436 Aminotran_1_2 PRK05764 PRK09265 PRK08363 PRK07212 PRK06056 PRK06108 PRK08362 PRK05794 ARO8 PRK07367 PRK07568 PRK08443 PRK08361 PRK08069 PRK07682 PRK06507 PRK07309 PRK07683 …	-1.53685
13.2.6.3	amino acid metabolism.degradation.aromatic aa.tryptophan	ciclev10005645m|pacid:20790443	moderately similar to ( 399) AT4G16210 | Symbols: ECHIA, E-COAH-2 | ECHIA (ENOYL-COA HYDRATASE/ISOMERASE A); catalytic | chr4:9176864-9177978 REVERSEvery weakly similar to (91.7) MFPA_CUCSA Glyoxysomal fatty acid beta-oxidation multifunctional protein MFP-a [Includes: Enoyl-CoA hydratase (EC 4.2.1.17); 3-2-trans-enoyl-CoA isomerase (EC 5.3.3.8); 3-hydroxybutyryl-CoA epimerase (EC 5.1.2.3); 3-hydr…	-3.94419
13.2.6.3	amino acid metabolism.degradation.aromatic aa.tryptophan	ciclev10008491m|pacid:20795194	highly similar to ( 613) AT4G31810 | Symbols: | enoyl-CoA hydratase/isomerase family protein | chr4:15387365-15390290 REVERSEhighly similar to ( 516) loc_os10g40540 12010.m06821 protein 3-hydroxyisobutyryl-CoA hydrolase/ catalytic, putative, expressed PRK06493 PRK06028 PRK07828 PRK06952 PRK07759 PRK05617 CaiD ECH PRK07510 PRK05995 PRK05979 no original description	-3.04848
13.99	amino acid metabolism.misc	ciclev10028518m|pacid:20813986	highly similar to ( 679) AT1G49820 | Symbols: ATMTK | ATMTK (ARABIDOPSIS THALIANA S-METHYL-5-THIORIBOSE KINASE); S-methyl-5-thioribose kinase | chr1:18443005-18444907 FORWARDhighly similar to ( 649) loc_os04g57400 12004.m35509 protein methylthioribose kinase, putative, expressedmtnK COG4857 PRK12396 no original description	-2.01483
14.3	S-assimilation.sulfite redox	ciclev10014381m|pacid:20816701	nearly identical (1008) AT5G04590 | Symbols: SIR | SIR; sulfite reductase (ferredoxin)/ sulfite reductase | chr5:1319404-1322298 FORWARDvery weakly similar to (95.1) NIR_ORYSA Ferredoxin--nitrite reductase, chloroplast precursor (EC 1.7.7.1) - Oryza sativa (Rice)highly similar to ( 927) loc_os05g42350 12005.m08408 protein sulfite reductase, putative, expressed CysI nirA nirA NIR_SIR no original d…	1.89839
15	metal handling	ciclev10029239m|pacid:20814901	moderately similar to ( 227) AT5G58640 | Symbols: | selenoprotein-related | chr5:23697996-23699505 FORWARDmoderately similar to ( 217) loc_os05g39110 12005.m08090 protein selT-like protein precursor, putative, expressed no original description	-4.67506
15.1	metal handling.acquisition	ciclev10019061m|pacid:20807300	highly similar to ( 630) AT5G50160 | Symbols: ATFRO8, FRO8 | FRO8 (FERRIC REDUCTION OXIDASE 8); ferric-chelate reductase/ oxidoreductase | chr5:20415832-20418582 FORWARDmoderately similar to ( 206) loc_os04g48930 12004.m101632 protein ferric-chelate reductase, putative, expressed Ferric_reduct no original description	-8.75154
15.2	metal handling.binding, chelation and storage	ciclev10004709m|pacid:20791863	weakly similar to ( 120) AT3G06130 | Symbols: | heavy-metal-associated domain-containing protein | chr3:1853048-1854673 REVERSEweakly similar to ( 109) loc_os12g05040 12012.m073762 protein metal ion binding protein, putative, expressed no original description	-4.73857
15.2	metal handling.binding, chelation and storage	ciclev10032471m|pacid:20804478	moderately similar to ( 281) AT2G40300 | Symbols: ATFER4 | ATFER4 (ferritin 4); binding / ferric iron binding / oxidoreductase/ transition metal ion binding | chr2:16831501-16833214 REVERSEmoderately similar to ( 318) FRI2_TOBAC Ferritin-2, chloroplast precursor (EC 1.16.3.1) (NtFer2) - Nicotiana tabacum (Common tobacco)moderately similar to ( 253) loc_os12g01530 12012.m26727 protein ferritin-1, …	-1.76958
15.2	metal handling.binding, chelation and storage	ciclev10002768m|pacid:20787570	weakly similar to ( 182) AT4G08570 | Symbols: | heavy-metal-associated domain-containing protein / copper chaperone (CCH)-related | chr4:5455123-5455975 REVERSEweakly similar to ( 139) loc_os03g26650 12003.m35252 protein metal ion binding protein, putative, expressed no original description	2.73814
15.2	metal handling.binding, chelation and storage	ciclev10014271m|pacid:20816531	highly similar to ( 902) AT1G30470 | Symbols: | SIT4 phosphatase-associated family protein | chr1:10779423-10786415 FORWARDhighly similar to ( 825) loc_os05g51490 12005.m28070 protein SAPS domain family member 2, putative, expressed SAPS no original description	-1.74052
15.2	metal handling.binding, chelation and storage	ciclev10001872m|pacid:20786531	moderately similar to ( 383) AT1G56430 | Symbols: ATNAS4, NAS4 | NAS4 (NICOTIANAMINE SYNTHASE 4); nicotianamine synthase | chr1:21137023-21137997 FORWARDmoderately similar to ( 304) NAS3_HORVU Probable nicotianamine synthase 3 (EC 2.5.1.43) (S-adenosyl-L-methionine:S-adenosyl-L-methionine:S-adenosyl-methionine 3-amino-3-carboxypropyltransferase 3) (HvNAS3) - Hordeum vulgare (Barley)moderately sim…	-3.86217
15.3	metal handling.regulation	ciclev10005931m|pacid:20791857	moderately similar to ( 340) AT4G14710 | Symbols: ATARD2 | acireductone dioxygenase [iron(II)-requiring]/ metal ion binding | chr4:8424943-8426360 REVERSEmoderately similar to ( 312) ARD2_ORYSA 1,2-dihydroxy-3-keto-5-methylthiopentene dioxygenase 2 (EC 1.13.-.-) (Aci-reductone dioxygenase 2) (Submergence-induced protein 2A) - Oryza sativa (Rice)moderately similar to ( 312) loc_os03g06620 12003.m0…	1.5247
16.1.1	secondary metabolism.isoprenoids.non-mevalonate pathway	ciclev10000458m|pacid:20787103	highly similar to ( 671) AT4G24490 | Symbols: | protein prenyltransferase | chr4:12655330-12658103 REVERSEvery weakly similar to (82.0) PFTA_PEA Protein farnesyltransferase/geranylgeranyltransferase type I alpha subunit (EC 2.5.1.58) (EC 2.5.1.59) (CAAX farnesyltransferase alpha subunit) (Ras proteins prenyltransferase alpha) (FTase-alpha) (Type I protein geranyl-geranyltransferasmoderately simil…	-2.35406
16.1.1.3	secondary metabolism.isoprenoids.non-mevalonate pathway.CMS	ciclev10002035m|pacid:20788236	moderately similar to ( 365) AT2G02500 | Symbols: ISPD, ATMEPCT, MCT | ISPD; 2-C-methyl-D-erythritol 4-phosphate cytidylyltransferase | chr2:671054-673124 REVERSEmoderately similar to ( 337) loc_os01g66360 12001.m12744 protein 2-C-methyl-D-erythritol 4-phosphate cytidylyltransferase, chloroplast precursor, putative, expressedispD IspD IspD ispDF no original description	-2.04848
16.1.1.10	secondary metabolism.isoprenoids.non-mevalonate pathway.geranylgeranyl pyrophosphate synthase	ciclev10030419m|pacid:20814568	moderately similar to ( 389) AT4G38460 | Symbols: GGR | GGR (geranylgeranyl reductase); farnesyltranstransferase | chr4:17994849-17995974 FORWARDmoderately similar to ( 221) GGPPS_HEVBR Geranylgeranyl pyrophosphate synthetase, chloroplast precursor (GGPP synthetase) [Includes: Dimethylallyltranstransferase (EC 2.5.1.1); Geranyltranstransferase (EC 2.5.1.10); Farnesyltranstransferase (EC 2.5.1.29)…	-3.24957
16.1.1.10	secondary metabolism.isoprenoids.non-mevalonate pathway.geranylgeranyl pyrophosphate synthase	ciclev10025935m|pacid:20799595	moderately similar to ( 402) AT4G36810 | Symbols: GGPS1 | GGPS1 (GERANYLGERANYL PYROPHOSPHATE SYNTHASE 1); farnesyltranstransferase | chr4:17343513-17344628 FORWARDmoderately similar to ( 451) GGPPS_HEVBR Geranylgeranyl pyrophosphate synthetase, chloroplast precursor (GGPP synthetase) [Includes: Dimethylallyltranstransferase (EC 2.5.1.1); Geranyltranstransferase (EC 2.5.1.10); Farnesyltranstransf…	-1.58496
16.1.1.10	secondary metabolism.isoprenoids.non-mevalonate pathway.geranylgeranyl pyrophosphate synthase	ciclev10020312m|pacid:20808601	highly similar to ( 571) AT1G17050 | Symbols: SPS2 | SPS2 (Solanesyl diphosphate synthase 2); trans-octaprenyltranstransferase | chr1:5829289-5831215 FORWARDweakly similar to ( 132) GGPPS_SINAL Geranylgeranyl pyrophosphate synthetase, chloroplast precursor (GGPP synthetase) (GGPS) [Includes: Dimethylallyltranstransferase (EC 2.5.1.1); Geranyltranstransferase (EC 2.5.1.10); Farnesyltranstransferas…	1.55409
16.1.1.10	secondary metabolism.isoprenoids.non-mevalonate pathway.geranylgeranyl pyrophosphate synthase	ciclev10012067m|pacid:20797178	moderately similar to ( 370) AT4G36810 | Symbols: GGPS1 | GGPS1 (GERANYLGERANYL PYROPHOSPHATE SYNTHASE 1); farnesyltranstransferase | chr4:17343513-17344628 FORWARDmoderately similar to ( 371) GGPPS_HEVBR Geranylgeranyl pyrophosphate synthetase, chloroplast precursor (GGPP synthetase) [Includes: Dimethylallyltranstransferase (EC 2.5.1.1); Geranyltranstransferase (EC 2.5.1.10); Farnesyltranstransf…	-2.33615
16.1.2.2	secondary metabolism.isoprenoids.mevalonate pathway.HMG-CoA synthase	ciclev10020042m|pacid:20808450	highly similar to ( 778) AT4G11820 | Symbols: MVA1 | MVA1; acetyl-CoA C-acetyltransferase/ hydroxymethylglutaryl-CoA synthase | chr4:7109124-7111901 REVERSEhighly similar to ( 744) loc_os09g34960 12009.m06496 protein hydroxymethylglutaryl-CoA synthase, putative, expressed HMG_CoA_synt_C PksG HMG_CoA_synt_N init_cond_enzymes PRK04262 no original description	-1.77259
16.1.2.3	secondary metabolism.isoprenoids.mevalonate pathway.HMG-CoA reductase	ciclev10000761m|pacid:20785669	highly similar to ( 863) AT1G76490 | Symbols: HMG1, HMGR1 | HMG1 (HYDROXY METHYLGLUTARYL COA REDUCTASE 1); hydroxymethylglutaryl-CoA reductase | chr1:28695801-28698206 FORWARDhighly similar to ( 895) HMDH1_HEVBR 3-hydroxy-3-methylglutaryl-coenzyme A reductase 1 (EC 1.1.1.34) (HMG-CoA reductase 1) - Hevea brasiliensis (Para rubber tree)highly similar to ( 752) loc_os08g40180 12008.m07998 protein 3…	2.52236
16.1.2.4	secondary metabolism.isoprenoids.mevalonate pathway.mevalonate kinase	ciclev10001381m|pacid:20788737	moderately similar to ( 389) AT5G27450 | Symbols: MVK, MK | MK (MEVALONATE KINASE); mevalonate kinase | chr5:9691051-9692975 FORWARDmoderately similar to ( 342) loc_os10g18220 12010.m04902 protein mevalonate kinase, putative, expressed ERG12 PRK03926 GalK no original description	-2.52694
16.1.2.5	secondary metabolism.isoprenoids.mevalonate pathway.phosphomevalonate kinase	ciclev10000923m|pacid:20787746	highly similar to ( 601) AT1G31910 | Symbols: | GHMP kinase family protein | chr1:11459050-11461649 FORWARDhighly similar to ( 545) loc_os03g14830 12003.m06920 protein phosphomevalonate kinase, putative, expressed ERG8 no original description	-2.6054
16.1.2.7	secondary metabolism.isoprenoids.mevalonate pathway.isopentenyl pyrophosphate:dimethyllallyl pyrophosphate isomerase	ciclev10012312m|pacid:20796256	moderately similar to ( 437) AT3G02780 | Symbols: IPP2, IPIAT1, IDI2 | IPP2 (ISOPENTENYL PYROPHOSPHATE:DIMETHYLALLYL PYROPHOSPHATE ISOMERASE 2); isopentenyl-diphosphate delta-isomerase | chr3:602578-604648 REVERSEmoderately similar to ( 426) loc_os07g36190 12007.m07872 protein isopentenyl-diphosphate delta-isomerase II, putative, expressed IPP_Isomerase Idi PRK03759 no original description	-4.54142
16.1.2.8	secondary metabolism.isoprenoids.mevalonate pathway.geranyl diphosphate synthase	ciclev10015336m|pacid:20817280	highly similar to ( 517) AT2G34630 | Symbols: GPPS, GPS1 | geranyl diphosphate synthase, putative / GPPS, putative / dimethylallyltransferase, putative / prenyl transferase, putative | chr2:14578689-14581632 FORWARDmoderately similar to ( 472) loc_os06g46450 12006.m32150 protein decaprenyl-diphosphate synthase subunit 1, putative, expressed IspA Trans_IPPS_HT PRK10888 polyprenyl_synt Trans_IPPS I…	-1.9578
16.1.3.2	secondary metabolism.isoprenoids.tocopherol biosynthesis.homogentisate phytyltransferase	ciclev10008442m|pacid:20795125	highly similar to ( 503) AT2G18950 | Symbols: HPT1, TPT1, ATHPT, VTE2 | HPT1 (HOMOGENTISATE PHYTYLTRANSFERASE 1); homogentisate phytyltransferase/ prenyltransferase | chr2:8207491-8210047 FORWARDmoderately similar to ( 465) loc_os06g44840 12006.m32130 protein homogentisate geranylgeranyl transferase, putative, expressedubiA UbiA no original description	-2.68341
16.1.3.2	secondary metabolism.isoprenoids.tocopherol biosynthesis.homogentisate phytyltransferase	ciclev10010789m|pacid:20795769	moderately similar to ( 352) AT2G18950 | Symbols: HPT1, TPT1, ATHPT, VTE2 | HPT1 (HOMOGENTISATE PHYTYLTRANSFERASE 1); homogentisate phytyltransferase/ prenyltransferase | chr2:8207491-8210047 FORWARDmoderately similar to ( 373) loc_os06g43880 12006.m08918 protein homogentisic acid geranylgeranyl transferase, putative, expressedubiA UbiA no original description	-11.2027
16.1.3.3	secondary metabolism.isoprenoids.tocopherol biosynthesis.MPBQ/MSBQ methyltransferase	ciclev10021032m|pacid:20805911	highly similar to ( 518) AT3G63410 | Symbols: APG1, VTE3, IEP37, E37 | APG1 (ALBINO OR PALE GREEN MUTANT 1); 2-methyl-6-phytyl-1,4-benzoquinone methyltransferase/ S-adenosylmethionine-dependent methyltransferase/ methyltransferase | chr3:23415816-23417002 REVERSEhighly similar to ( 545) IN37_SPIOL 37 kDa inner envelope membrane protein, chloroplast precursor (E37) - Spinacia oleracea (Spinach)mod…	2.32479
16.1.4	secondary metabolism.isoprenoids.carotenoids	ciclev10002476m|pacid:20787980	moderately similar to ( 310) AT1G57770 | Symbols: | amine oxidase family | chr1:21395254-21398135 FORWARDvery weakly similar to (99.0) CRTSO_DAUCA Carotenoid isomerase, chloroplast precursor (EC 5.-.-.-) (CrtISO) - Daucus carota (Carrot)moderately similar to ( 304) loc_os03g62510 12003.m101560 protein carotenoid isomerase 1, chloroplast precursor, putative, expressed COG1233 no original descripti…	-2.36784
16.1.4.3	secondary metabolism.isoprenoids.carotenoids.zeta-carotene desaturase	ciclev10002974m|pacid:20788293	weakly similar to ( 109) AT3G04870 | Symbols: ZDS, PDE181 | ZDS (ZETA-CAROTENE DESATURASE); carotene 7,8-desaturase | chr3:1342842-1346189 FORWARDweakly similar to ( 105) ZDS_CAPAN Zeta-carotene desaturase, chloroplast precursor (EC 1.14.99.30) (Carotene 7,8-desaturase) - Capsicum annuum (Bell pepper)weakly similar to ( 110) loc_os07g10490 12007.m05504 protein zeta-carotene desaturase, chloroplas…	-2.70905
16.1.4.21	secondary metabolism.isoprenoids.carotenoids.violaxanthin de-epoxidase	ciclev10019925m|pacid:20808256	highly similar to ( 584) AT1G08550 | Symbols: NPQ1, AVDE1 | NPQ1 (NON-PHOTOCHEMICAL QUENCHING 1); violaxanthin de-epoxidase | chr1:2707462-2709387 FORWARDhighly similar to ( 568) loc_os04g31040 12004.m35285 protein violaxanthin de-epoxidase, putative, expressedVDE no original description	-2.01336
16.2	secondary metabolism.phenylpropanoids	ciclev10031489m|pacid:20804761	highly similar to ( 557) AT5G17540 | Symbols: | transferase family protein | chr5:5782061-5783682 REVERSEweakly similar to ( 159) HCBT1_DIACA Anthranilate N-benzoyltransferase protein 1 (EC 2.3.1.144) (Anthranilate N-hydroxycinnamoyl/benzoyltransferase 1) - Dianthus caryophyllus (Carnation) (Clove pink)highly similar to ( 593) loc_os10g35950 12010.m06411 protein 10-deacetylbaccatin III 10-O-acety…	-9.84549
16.2	secondary metabolism.phenylpropanoids	ciclev10031464m|pacid:20803210	highly similar to ( 634) AT2G39980 | Symbols: | transferase family protein | chr2:16688437-16689885 REVERSEvery weakly similar to (92.4) HCBT1_DIACA Anthranilate N-benzoyltransferase protein 1 (EC 2.3.1.144) (Anthranilate N-hydroxycinnamoyl/benzoyltransferase 1) - Dianthus caryophyllus (Carnation) (Clove pink)moderately similar to ( 436) loc_os01g63480 12001.m12464 protein AER, putative, expresse…	-2.5339
16.2	secondary metabolism.phenylpropanoids	ciclev10011647m|pacid:20797445	highly similar to ( 640) AT5G01210 | Symbols: | transferase family protein | chr5:84554-85981 FORWARDweakly similar to ( 105) HCBT1_DIACA Anthranilate N-benzoyltransferase protein 1 (EC 2.3.1.144) (Anthranilate N-hydroxycinnamoyl/benzoyltransferase 1) - Dianthus caryophyllus (Carnation) (Clove pink)moderately similar to ( 467) loc_os01g63480 12001.m12464 protein AER, putative, expressedTransferas…	-3.58637
16.2	secondary metabolism.phenylpropanoids	ciclev10012033m|pacid:20796425	moderately similar to ( 219) AT4G35160 | Symbols: | O-methyltransferase family 2 protein | chr4:16730989-16732808 REVERSEmoderately similar to ( 313) 7OMT8_MEDSA Isoflavone-7-O-methyltransferase 8 (EC 2.1.1.150) (Isoflavone-O-methyltransferase 8) (7-IOMT-8) - Medicago sativa (Alfalfa)moderately similar to ( 301) loc_os12g25450 12012.m06370 protein O-methyltransferase ZRP4, putative, expressed Met…	8.70044
16.2	secondary metabolism.phenylpropanoids	ciclev10015234m|pacid:20816956	moderately similar to ( 398) AT5G17540 | Symbols: | transferase family protein | chr5:5782061-5783682 REVERSEweakly similar to ( 165) HCBT1_DIACA Anthranilate N-benzoyltransferase protein 1 (EC 2.3.1.144) (Anthranilate N-hydroxycinnamoyl/benzoyltransferase 1) - Dianthus caryophyllus (Carnation) (Clove pink)moderately similar to ( 414) loc_os10g35950 12010.m06411 protein 10-deacetylbaccatin III 10…	1.80017
16.2	secondary metabolism.phenylpropanoids	ciclev10003138m|pacid:20787518	highly similar to ( 533) AT5G42830 | Symbols: | transferase family protein | chr5:17176384-17177906 FORWARDmoderately similar to ( 306) loc_os06g01350 12006.m04875 protein transferase, putative, expressedTransferase no original description	-8.65105
16.2	secondary metabolism.phenylpropanoids	ciclev10015630m|pacid:20816060	weakly similar to ( 200) AT4G35160 | Symbols: | O-methyltransferase family 2 protein | chr4:16730989-16732808 REVERSEmoderately similar to ( 299) 7OMT9_MEDSA Isoflavone-7-O-methyltransferase 9 (EC 2.1.1.150) (Isoflavone-O-methyltransferase 9) (7 IOMT-9) - Medicago sativa (Alfalfa)moderately similar to ( 318) loc_os12g25450 12012.m06370 protein O-methyltransferase ZRP4, putative, expressed Methylt…	-2.50379
16.2	secondary metabolism.phenylpropanoids	ciclev10011715m|pacid:20799016	moderately similar to ( 341) AT5G67150 | Symbols: | transferase family protein | chr5:26795880-26797226 REVERSEvery weakly similar to (91.3) HCBT2_DIACA Anthranilate N-benzoyltransferase protein 2 (EC 2.3.1.144) (Anthranilate N-hydroxycinnamoyl/benzoyltransferase 2) - Dianthus caryophyllus (Carnation) (Clove pink)moderately similar to ( 332) loc_os08g02020 12008.m04350 protein conserved hypotheti…	-3.60518
16.2	secondary metabolism.phenylpropanoids	ciclev10032745m|pacid:20805483	moderately similar to ( 305) AT5G23230 | Symbols: NIC2 | NIC2 (NICOTINAMIDASE 2); catalytic/ nicotinamidase | chr5:7826005-7826601 REVERSEmoderately similar to ( 212) loc_os04g44420 12004.m09401 protein isochorismatase, putative, expressedcysteine_hydrolases EntB Isochorismatase PncA nicotinamidase_related isochorismatase no original description	1.99005
16.2	secondary metabolism.phenylpropanoids	ciclev10000469m|pacid:20788371	nearly identical (1023) AT4G24520 | Symbols: ATR1, AR1 | ATR1 (ARABIDOPSIS P450 REDUCTASE 1); NADPH-hemoprotein reductase | chr4:12663065-12667066 REVERSEnearly identical (1093) NCPR_PHAAU NADPH--cytochrome P450 reductase (EC 1.6.2.4) (CPR) (P450R) - Phaseolus aureus (Mung bean) (Vigna radiata)highly similar to ( 954) loc_os09g38620 12009.m06803 protein NADPH--cytochrome P450 reductase, putative,…	-1.65368
16.2.1.3	secondary metabolism.phenylpropanoids.lignin biosynthesis.4CL	ciclev10020345m|pacid:20811991	moderately similar to ( 384) AT5G63380 | Symbols: | 4-coumarate--CoA ligase family protein / 4-coumaroyl-CoA synthase family protein | chr5:25387581-25390026 REVERSEweakly similar to ( 157) 4CL1_PETCR 4-coumarate--CoA ligase 1 (EC 6.2.1.12) (4CL 1) (4-coumaroyl-CoA synthase 1) - Petroselinum crispum (Parsley) (Petroselinum hortense)moderately similar to ( 273) loc_os01g67530 12001.m12857 protein …	-2.56991
16.2.1.3	secondary metabolism.phenylpropanoids.lignin biosynthesis.4CL	ciclev10007733m|pacid:20793342	highly similar to ( 786) AT3G21240 | Symbols: 4CL2, AT4CL2 | 4CL2 (4-COUMARATE:COA LIGASE 2); 4-coumarate-CoA ligase | chr3:7454497-7457314 REVERSEhighly similar to ( 850) 4CL1_TOBAC 4-coumarate--CoA ligase 1 (EC 6.2.1.12) (4CL 1) (4-coumaroyl-CoA synthase 1) - Nicotiana tabacum (Common tobacco)highly similar to ( 744) loc_os02g08100 12002.m06156 protein 4-coumarate--CoA ligase 1, putative, expre…	2.20323
16.2.1.6	secondary metabolism.phenylpropanoids.lignin biosynthesis.CCoAOMT	ciclev10012561m|pacid:20798764	moderately similar to ( 368) AT4G34050 | Symbols: | caffeoyl-CoA 3-O-methyltransferase, putative | chr4:16310844-16311973 FORWARDmoderately similar to ( 375) CAMT_SOLTU Caffeoyl-CoA O-methyltransferase (EC 2.1.1.104) (Trans-caffeoyl-CoA 3-O-methyltransferase) (CCoAMT) (CCoAOMT) - Solanum tuberosum (Potato)moderately similar to ( 350) loc_os06g06980 12006.m31989 protein caffeoyl-CoA O-methyltransf…	1.95934
16.2.1.6	secondary metabolism.phenylpropanoids.lignin biosynthesis.CCoAOMT	ciclev10029158m|pacid:20814150	moderately similar to ( 456) AT4G34050 | Symbols: | caffeoyl-CoA 3-O-methyltransferase, putative | chr4:16310844-16311973 FORWARDmoderately similar to ( 461) CAMT_MEDSA Caffeoyl-CoA O-methyltransferase (EC 2.1.1.104) (Trans-caffeoyl-CoA 3-O-methyltransferase) (CCoAMT) (CCoAOMT) - Medicago sativa (Alfalfa)moderately similar to ( 424) loc_os06g06980 12006.m31989 protein caffeoyl-CoA O-methyltransfe…	-4.24191
16.2.1.6	secondary metabolism.phenylpropanoids.lignin biosynthesis.CCoAOMT	ciclev10009335m|pacid:20793133	moderately similar to ( 330) AT4G26220 | Symbols: | caffeoyl-CoA 3-O-methyltransferase, putative | chr4:13284179-13285146 FORWARDmoderately similar to ( 299) CAMT_MESCR Caffeoyl-CoA O-methyltransferase (EC 2.1.1.104) (Trans-caffeoyl-CoA 3-O-methyltransferase) (CCoAMT) (CCoAOMT) - Mesembryanthemum crystallinum (Common ice plant)moderately similar to ( 291) loc_os06g06980 12006.m31989 protein caffe…	-2.55179
16.2.1.6	secondary metabolism.phenylpropanoids.lignin biosynthesis.CCoAOMT	ciclev10021579m|pacid:20811060	moderately similar to ( 392) AT3G62000 | Symbols: | O-methyltransferase family 3 protein | chr3:22959441-22961180 REVERSEweakly similar to ( 166) CAMT2_MAIZE Caffeoyl-CoA O-methyltransferase 2 (EC 2.1.1.104) (Trans-caffeoyl-CoA 3-O-methyltransferase 2) (CCoAMT-2) (CCoAOMT-2) - Zea mays (Maize)moderately similar to ( 345) loc_os08g05790 12008.m080088 protein caffeoyl-CoA O-methyltransferase 1, put…	-2.92372
16.2.1.10	secondary metabolism.phenylpropanoids.lignin biosynthesis.CAD	ciclev10025933m|pacid:20800796	highly similar to ( 501) AT4G37990 | Symbols: ELI3-2, ELI3, ATCAD8, CAD-B2 | ELI3-2 (ELICITOR-ACTIVATED GENE 3-2); aryl-alcohol dehydrogenase/ mannitol dehydrogenase | chr4:17855964-17857388 FORWARDhighly similar to ( 572) MTDH_FRAAN Probable mannitol dehydrogenase (EC 1.1.1.255) (NAD-dependent mannitol dehydrogenase) - Fragaria ananassa (Strawberry)moderately similar to ( 441) loc_os10g29470 120…	2.04873
16.2.1.10	secondary metabolism.phenylpropanoids.lignin biosynthesis.CAD	ciclev10028651m|pacid:20812237	moderately similar to ( 373) AT3G19450 | Symbols: CAD4, ATCAD4, CAD, CAD-C | ATCAD4; cinnamyl-alcohol dehydrogenase | chr3:6744859-6747005 FORWARDmoderately similar to ( 396) CADH4_TOBAC Cinnamyl alcohol dehydrogenase (EC 1.1.1.195) (CAD) - Nicotiana tabacum (Common tobacco)moderately similar to ( 347) loc_os02g09490 12002.m06246 protein cinnamyl alcohol dehydrogenase, putative, expressed AdhP Td…	1.72306
16.2.1.10	secondary metabolism.phenylpropanoids.lignin biosynthesis.CAD	ciclev10001618m|pacid:20785401	moderately similar to ( 411) AT4G39330 | Symbols: ATCAD9, CAD9 | CAD9 (CINNAMYL ALCOHOL DEHYDROGENASE 9); binding / catalytic/ oxidoreductase/ zinc ion binding | chr4:18291268-18292740 FORWARDmoderately similar to ( 395) MTDH_FRAAN Probable mannitol dehydrogenase (EC 1.1.1.255) (NAD-dependent mannitol dehydrogenase) - Fragaria ananassa (Strawberry)highly similar to ( 535) loc_os04g15920 12004.m06…	-1.62737
16.2.1.10	secondary metabolism.phenylpropanoids.lignin biosynthesis.CAD	ciclev10020847m|pacid:20808011	highly similar to ( 543) AT1G72680 | Symbols: ATCAD1, CAD1 | cinnamyl-alcohol dehydrogenase, putative | chr1:27359346-27360876 REVERSEmoderately similar to ( 340) CADH2_PICAB Cinnamyl alcohol dehydrogenase 2 (EC 1.1.1.195) (CAD 2) - Picea abies (Norway spruce) (Picea excelsa)highly similar to ( 503) loc_os10g11810 12010.m21843 protein mannitol dehydrogenase, putative, expressed AdhP PRK09422 AdhC…	-2.7467
16.4.1	secondary metabolism.N misc.alkaloid-like	ciclev10006948m|pacid:20789582	moderately similar to ( 452) AT3G57030 | Symbols: | strictosidine synthase family protein | chr3:21101653-21103204 REVERSEweakly similar to ( 148) STSY_CATRO Strictosidine synthase precursor (EC 4.3.3.2) - Catharanthus roseus (Rosy periwinkle) (Madagascar periwinkle)moderately similar to ( 297) loc_os03g53950 12003.m10360 protein strictosidine synthase precursor, putative, expressed Str_synth no …	-2.92122
16.4.1	secondary metabolism.N misc.alkaloid-like	ciclev10005245m|pacid:20790645	moderately similar to ( 404) AT2G41290 | Symbols: | strictosidine synthase family protein | chr2:17210599-17212904 REVERSEweakly similar to ( 185) STSY_CATRO Strictosidine synthase precursor (EC 4.3.3.2) - Catharanthus roseus (Rosy periwinkle) (Madagascar periwinkle)moderately similar to ( 350) loc_os12g04424 12012.m56468 protein strictosidine synthase 3 precursor, putative, expressed Str_synth n…	3.04769
16.4.1	secondary metabolism.N misc.alkaloid-like	ciclev10025811m|pacid:20799364	moderately similar to ( 400) AT3G51430 | Symbols: YLS2 | YLS2; strictosidine synthase | chr3:19086548-19087909 FORWARDmoderately similar to ( 334) loc_os10g39710 12010.m21960 protein strictosidine synthase, putative, expressed Str_synth no original description	-2.25996
16.7	secondary metabolism.wax	ciclev10007738m|pacid:20792931	highly similar to ( 877) AT5G57800 | Symbols: FLP1, YRE, CER3, WAX2 | CER3 (ECERIFERUM 3); binding / catalytic/ iron ion binding / oxidoreductase | chr5:23420589-23423832 FORWARDhighly similar to ( 784) loc_os09g25850 12009.m05737 protein gl1 protein, putative, expressed no original description	2.35565
16.8.1.21	secondary metabolism.flavonoids.anthocyanins.anthocyanin 5-aromatic acyltransferase	ciclev10020021m|pacid:20807161	moderately similar to ( 313) AT3G29590 | Symbols: AT5MAT | AT5MAT; O-malonyltransferase/ transferase | chr3:11398917-11400266 REVERSEweakly similar to ( 169) loc_os02g57480 12002.m10770 protein anthocyanin 5-aromatic acyltransferase, putative, expressedTransferase no original description	-2.37091
16.8.1.21	secondary metabolism.flavonoids.anthocyanins.anthocyanin 5-aromatic acyltransferase	ciclev10007994m|pacid:20796007	moderately similar to ( 371) AT3G29635 | Symbols: | transferase family protein | chr3:11465851-11467227 REVERSEweakly similar to ( 196) loc_os02g57480 12002.m10770 protein anthocyanin 5-aromatic acyltransferase, putative, expressedTransferase no original description	-2.33914
16.8.2	secondary metabolism.flavonoids.chalcones	ciclev10015535m|pacid:20815465	highly similar to ( 660) AT5G13930 | Symbols: CHS, TT4, ATCHS | TT4 (TRANSPARENT TESTA 4); naringenin-chalcone synthase | chr5:4488762-4490035 FORWARDhighly similar to ( 752) CHS2_CITSI Chalcone synthase 2 (EC 2.3.1.74) (Naringenin-chalcone synthase 2) - Citrus sinensis (Sweet orange)highly similar to ( 673) loc_os11g32650 12011.m07166 protein chalcone synthase, putative, expressedChal_sti_synt_N…	-2.5969
16.8.2	secondary metabolism.flavonoids.chalcones	ciclev10032697m|pacid:20804994	moderately similar to ( 282) AT3G55120 | Symbols: TT5, A11, CFI | TT5 (TRANSPARENT TESTA 5); chalcone isomerase | chr3:20430248-20431415 REVERSEmoderately similar to ( 303) CFI_VITVI Chalcone--flavonone isomerase (EC 5.5.1.6) (Chalcone isomerase) - Vitis vinifera (Grape)moderately similar to ( 246) loc_os03g60509 12003.m10939 protein expressed proteinChalcone no original description	-4.09509
16.8.3.1	secondary metabolism.flavonoids.dihydroflavonols.dihydroflavonol 4-reductase	ciclev10015912m|pacid:20816284	highly similar to ( 542) AT1G51410 | Symbols: | cinnamyl-alcohol dehydrogenase, putative (CAD) | chr1:19059885-19061424 FORWARDmoderately similar to ( 224) DFRA_DIACA Dihydroflavonol-4-reductase (EC 1.1.1.219) (DFR) (Dihydrokaempferol 4-reductase) - Dianthus caryophyllus (Carnation) (Clove pink)moderately similar to ( 496) loc_os01g34480 12001.m150871 protein dihydroflavonol-4-reductase, putative…	2.32421
16.8.3.1	secondary metabolism.flavonoids.dihydroflavonols.dihydroflavonol 4-reductase	ciclev10015901m|pacid:20815543	highly similar to ( 532) AT5G19440 | Symbols: | cinnamyl-alcohol dehydrogenase, putative (CAD) | chr5:6556493-6558123 FORWARDmoderately similar to ( 232) DFRA_DIACA Dihydroflavonol-4-reductase (EC 1.1.1.219) (DFR) (Dihydrokaempferol 4-reductase) - Dianthus caryophyllus (Carnation) (Clove pink)moderately similar to ( 494) loc_os01g34480 12001.m150871 protein dihydroflavonol-4-reductase, putative, …	2.28866
16.8.5.1	secondary metabolism.flavonoids.isoflavones.isoflavone reductase	ciclev10001909m|pacid:20785530	moderately similar to ( 410) AT1G32100 | Symbols: ATPRR1, PRR1 | PRR1 (PINORESINOL REDUCTASE 1); pinoresinol reductase | chr1:11546472-11547953 REVERSEmoderately similar to ( 276) IFRH_TOBAC Isoflavone reductase homolog A622 (EC 1.3.1.-) - Nicotiana tabacum (Common tobacco)moderately similar to ( 436) loc_os12g16220 12012.m26875 protein isoflavone reductase, putative, expressedNmrA no original de…	-8.65105
16.8.5.1	secondary metabolism.flavonoids.isoflavones.isoflavone reductase	ciclev10028890m|pacid:20812149	moderately similar to ( 452) AT4G39230 | Symbols: | isoflavone reductase, putative | chr4:18266024-18267604 REVERSEmoderately similar to ( 454) IFRH_SOLTU Isoflavone reductase homolog (EC 1.3.1.-) (CP100) - Solanum tuberosum (Potato)moderately similar to ( 368) loc_os06g27770 12006.m07322 protein isoflavone reductase, putative, expressedNmrA no original description	2.34342
16.8.5.1	secondary metabolism.flavonoids.isoflavones.isoflavone reductase	ciclev10023633m|pacid:20807394	moderately similar to ( 249) AT4G39230 | Symbols: | isoflavone reductase, putative | chr4:18266024-18267604 REVERSEmoderately similar to ( 242) IFRH_SOLTU Isoflavone reductase homolog (EC 1.3.1.-) (CP100) - Solanum tuberosum (Potato)moderately similar to ( 239) loc_os06g27770 12006.m07322 protein isoflavone reductase, putative, expressedNmrA no original description	-3.43105
16.8.5.1	secondary metabolism.flavonoids.isoflavones.isoflavone reductase	ciclev10012523m|pacid:20796686	moderately similar to ( 305) AT4G39230 | Symbols: | isoflavone reductase, putative | chr4:18266024-18267604 REVERSEmoderately similar to ( 284) IFRH_SOLTU Isoflavone reductase homolog (EC 1.3.1.-) (CP100) - Solanum tuberosum (Potato)moderately similar to ( 284) loc_os06g27770 12006.m07322 protein isoflavone reductase, putative, expressedNmrA no original description	-9.16742
16.1	secondary metabolism.simple phenols	ciclev10031134m|pacid:20802627	highly similar to ( 785) AT2G38080 | Symbols: IRX12, LAC4 | IRX12 (IRREGULAR XYLEM 12); laccase | chr2:15934540-15937352 FORWARDmoderately similar to ( 224) ASO_CUCSA L-ascorbate oxidase precursor (EC 1.10.3.3) (Ascorbase) (ASO) - Cucumis sativus (Cucumber)highly similar to ( 786) loc_os11g48060 12011.m08604 protein monocopper oxidase-like protein SKS1 precursor, putative, expressed Cu-oxidase_3 …	-8.54689
17.1.1	hormone metabolism.abscisic acid.synthesis-degradation	ciclev10027684m|pacid:20812278	nearly identical (1716) AT5G20960 | Symbols: AAO1, AO1, ATAO, ATAO1 | AAO1 (ARABIDOPSIS ALDEHYDE OXIDASE 1); aldehyde oxidase/ indole-3-acetaldehyde oxidase | chr5:7116783-7122338 FORWARDnearly identical (1485) ALDO3_ORYSA Probable aldehyde oxidase 3 (EC 1.2.3.1) (AO-3) - Oryza sativa (Rice)nearly identical (1485) loc_os03g57680 12003.m10682 protein aldehyde oxidase 1, putative, expressed Ald_Xan…	-1.91986
17.1.1	hormone metabolism.abscisic acid.synthesis-degradation	ciclev10027685m|pacid:20812504	nearly identical (1680) AT1G04580 | Symbols: AAO4, ATAO-4, ATAO2 | AAO4 (ARABIDOPSIS ALDEHYDE OXIDASE 4); aldehyde oxidase/ aryl-aldehyde oxidase | chr1:1252212-1257510 REVERSEnearly identical (1444) ALDO3_ORYSA Probable aldehyde oxidase 3 (EC 1.2.3.1) (AO-3) - Oryza sativa (Rice)nearly identical (1454) loc_os07g18120 12007.m06252 protein abscisic-aldehyde oxidase, putative, expressed Ald_Xan_dh_…	-5.6697
17.1.1.1.10	hormone metabolism.abscisic acid.synthesis-degradation.synthesis.9-cis-epoxycarotenoid dioxygenase	ciclev10031003m|pacid:20805689	highly similar to ( 803) AT4G19170 | Symbols: NCED4 | NCED4 (NINE-CIS-EPOXYCAROTENOID DIOXYGENASE 4) | chr4:10481835-10483622 FORWARDhighly similar to ( 659) loc_os02g47510 12002.m09785 protein carotenoid cleavage dioxygenase 1, putative, expressed RPE65 COG3670 no original description	-2.51569
17.1.2	hormone metabolism.abscisic acid.signal transduction	ciclev10028435m|pacid:20814724	moderately similar to ( 267) AT4G34000 | Symbols: ABF3, DPBF5 | ABF3 (ABSCISIC ACID RESPONSIVE ELEMENTS-BINDING FACTOR 3); DNA binding / protein binding / transcription activator/ transcription factor | chr4:16296008-16297594 FORWARDweakly similar to ( 144) loc_os02g52780 12002.m33888 protein bZIP transcription factor ABI5, putative, expressed no original description	-1.88101
17.1.3	hormone metabolism.abscisic acid.induced-regulated-responsive-activated	ciclev10002139m|pacid:20787719	moderately similar to ( 290) AT1G28200 | Symbols: FIP1 | FIP1 (FH INTERACTING PROTEIN 1) | chr1:9850395-9852300 REVERSEmoderately similar to ( 271) loc_os03g08860 12003.m35053 protein FIP1, putative, expressed no original description	-2.99629
17.1.3	hormone metabolism.abscisic acid.induced-regulated-responsive-activated	ciclev10032481m|pacid:20804837	moderately similar to ( 348) AT5G13200 | Symbols: | GRAM domain-containing protein / ABA-responsive protein-related | chr5:4207081-4208079 FORWARDmoderately similar to ( 256) loc_os12g29400 12012.m06754 protein ABA-responsive protein, putative, expressed no original description	-2.67094
17.1.3	hormone metabolism.abscisic acid.induced-regulated-responsive-activated	ciclev10033473m|pacid:20803377	weakly similar to ( 160) AT4G36720 | Symbols: HVA22K | HVA22K (HVA22-LIKE PROTEIN K) | chr4:17307769-17309668 FORWARDweakly similar to ( 143) loc_os07g38100 12007.m08059 protein receptor expression-enhancing protein 6, putative, expressed TB2_DP1_HVA22 no original description	-3.49643
17.1.3	hormone metabolism.abscisic acid.induced-regulated-responsive-activated	ciclev10033011m|pacid:20805691	weakly similar to ( 159) AT5G50720 | Symbols: ATHVA22E, HVA22E | ATHVA22E | chr5:20633442-20634502 REVERSEweakly similar to ( 155) HVA22_HORVU Protein HVA22 - Hordeum vulgare (Barley)weakly similar to ( 153) loc_os11g30500 12011.m06958 protein HVA22-like protein e, putative, expressed TB2_DP1_HVA22 no original description	1.65648
17.1.3	hormone metabolism.abscisic acid.induced-regulated-responsive-activated	ciclev10022120m|pacid:20806856	weakly similar to ( 159) AT2G47770 | Symbols: | benzodiazepine receptor-related | chr2:19568701-19569291 FORWARD no original description	-2.85679
17.2.1	hormone metabolism.auxin.synthesis-degradation	ciclev10011738m|pacid:20797242	highly similar to ( 515) AT3G02875 | Symbols: ILR1 | ILR1 (IAA-LEUCINE RESISTANT 1); IAA-Leu conjugate hydrolase/ IAA-Phe conjugate hydrolase/ metallopeptidase | chr3:631993-633859 FORWARDmoderately similar to ( 498) loc_os03g62060 12003.m11084 protein IAA-amino acid hydrolase ILR1 precursor, putative, expressedAbgB Peptidase_M20 no original description	-4.37237
17.2.3	hormone metabolism.auxin.induced-regulated-responsive-activated	ciclev10025636m|pacid:20801700	highly similar to ( 697) AT1G52630 | Symbols: | unknown protein | chr1:19606470-19607848 REVERSEhighly similar to ( 600) loc_os08g42550 12008.m080223 protein AP2 domain containing protein, expressedDUF246 no original description	-8.93369
17.2.3	hormone metabolism.auxin.induced-regulated-responsive-activated	ciclev10022948m|pacid:20806466	weakly similar to ( 110) AT3G61900 | Symbols: | auxin-responsive family protein | chr3:22925813-22926379 FORWARDAuxin_inducible no original description	-3.42171
17.2.3	hormone metabolism.auxin.induced-regulated-responsive-activated	ciclev10005337m|pacid:20790976	moderately similar to ( 374) AT1G60680 | Symbols: | aldo/keto reductase family protein | chr1:22347824-22349236 REVERSEmoderately similar to ( 363) A115_TOBAC Auxin-induced protein PCNT115 - Nicotiana tabacum (Common tobacco)moderately similar to ( 482) loc_os10g28320 12010.m22021 protein auxin-induced protein PCNT115, putative, expressed Tas Aldo_ket_red ARA1 COG4989 PRK10376 PRK09912 COG1453 PR…	-3.44279
17.2.3	hormone metabolism.auxin.induced-regulated-responsive-activated	ciclev10009909m|pacid:20794623	very weakly similar to (96.7) AT5G20820 | Symbols: | auxin-responsive protein-related | chr5:7046911-7047294 REVERSEweakly similar to ( 110) loc_os09g26590 12009.m05811 protein OsSAUR37 - Auxin-responsive SAUR gene family member, expressed no original description	1.84033
17.2.3	hormone metabolism.auxin.induced-regulated-responsive-activated	ciclev10007746m|pacid:20795888	nearly identical (1050) AT5G54510 | Symbols: GH3.6, DFL1 | DFL1 (DWARF IN LIGHT 1); indole-3-acetic acid amido synthetase | chr5:22131321-22133564 REVERSEhighly similar to ( 846) GH31_ORYSA Probable indole-3-acetic acid-amido synthetase GH3.1 (EC 6.3.2.-) (Auxin-responsive GH3-like protein 1) (OsGH3-1) - Oryza sativa (Rice)highly similar to ( 846) loc_os01g57610 12001.m11911 protein indole-3-acet…	-2.17196
17.2.3	hormone metabolism.auxin.induced-regulated-responsive-activated	ciclev10000708m|pacid:20786205	highly similar to ( 771) AT1G76270 | Symbols: | unknown protein | chr1:28613554-28616537 REVERSEhighly similar to ( 685) loc_os04g47520 12004.m35417 protein auxin-independent growth promoter, putative, expressedDUF246 no original description	-2.47705
17.2.3	hormone metabolism.auxin.induced-regulated-responsive-activated	ciclev10022912m|pacid:20806749	weakly similar to ( 128) AT2G46690 | Symbols: | auxin-responsive family protein | chr2:19180904-19181269 FORWARDvery weakly similar to (88.2) loc_os10g36703 12010.m65409 protein OsSAUR56 - Auxin-responsive SAUR gene family member, expressedAuxin_inducible no original description	-2.16126
17.2.3	hormone metabolism.auxin.induced-regulated-responsive-activated	ciclev10019790m|pacid:20808682	highly similar to ( 751) AT5G15740 | Symbols: | unknown protein | chr5:5134788-5136956 REVERSEhighly similar to ( 803) loc_os06g17390 12006.m06451 protein auxin-independent growth promoter, putative, expressedDUF246 no original description	-3.05029
17.2.3	hormone metabolism.auxin.induced-regulated-responsive-activated	ciclev10019466m|pacid:20810070	moderately similar to ( 310) AT1G28130 | Symbols: GH3.17 | GH3.17; indole-3-acetic acid amido synthetase | chr1:9826379-9827883 FORWARDmoderately similar to ( 390) GH36_ORYSA Probable indole-3-acetic acid-amido synthetase GH3.6 (EC 6.3.2.-) (Auxin-responsive GH3-like protein 6) (OsGH3-6) - Oryza sativa (Rice)moderately similar to ( 404) loc_os05g05180 12005.m05045 protein indole-3-acetic acid-ami…	-2.1673
17.3.1.2.2	hormone metabolism.brassinosteroid.synthesis-degradation.sterols.SMT2	ciclev10031748m|pacid:20805706	highly similar to ( 589) AT5G13710 | Symbols: SMT1, CPH | SMT1 (STEROL METHYLTRANSFERASE 1); sterol 24-C-methyltransferase | chr5:4424048-4426866 REVERSEhighly similar to ( 553) SMT1_ORYSA Cycloartenol-C-24-methyltransferase 1 (EC 2.1.1.41) (24-sterol C-methyltransferase 1) (Sterol C-methyltransferase 1) - Oryza sativa (Rice)highly similar to ( 555) loc_os07g10600 12007.m28956 protein cycloarteno…	-3.08134
17.3.1.2.4	hormone metabolism.brassinosteroid.synthesis-degradation.sterols.FACKEL	ciclev10012005m|pacid:20799099	highly similar to ( 530) AT3G52940 | Symbols: FK, HYD2, ELL1 | FK (FACKEL); delta14-sterol reductase | chr3:19631030-19633112 REVERSEhighly similar to ( 501) loc_os09g39220 12009.m06861 protein delta(14)-sterol reductase, putative, expressed ERG4_ERG24 no original description	-3.32713
17.3.1.2.8	hormone metabolism.brassinosteroid.synthesis-degradation.sterols.DWF1	ciclev10030984m|pacid:20802934	highly similar to ( 949) AT3G19820 | Symbols: DWF1, DIM, EVE1, DIM1, CBB1 | DWF1 (DWARF 1); calmodulin binding / catalytic | chr3:6879835-6881616 REVERSEnearly identical (1008) DIM_PEA Cell elongation protein diminuto - Pisum sativum (Garden pea)highly similar to ( 998) loc_os10g25780 12010.m21783 protein cell elongation protein diminuto, putative, expressed GlcD no original description	-2.02815
17.3.1.2.99	hormone metabolism.brassinosteroid.synthesis-degradation.sterols.other	ciclev10025367m|pacid:20799493	highly similar to ( 781) AT4G37760 | Symbols: SQE3 | SQE3 (squalene epoxidase 3); squalene monooxygenase | chr4:17744085-17746426 FORWARDhighly similar to ( 793) ERG1_PANGI Squalene monooxygenase (EC 1.14.99.7) (Squalene epoxidase) (SE) - Panax ginseng (Korean ginseng)highly similar to ( 815) loc_os03g12910 12003.m101256 protein squalene monooxygenase, putative, expressed SE UbiH PRK07045 FixC PR…	-2.71772
17.3.2.99	hormone metabolism.brassinosteroid.signal transduction.other	ciclev10015917m|pacid:20815866	highly similar to ( 557) AT2G46290 | Symbols: | eukaryotic translation initiation factor 3 subunit 2, putative / eIF-3 beta, putative / eIF3i, putative | chr2:19005910-19007797 REVERSEhighly similar to ( 561) loc_os08g21660 12008.m06205 protein eukaryotic translation initiation factor 3 subunit 2, putative, expressed WD40 COG2319 no original description	-1.52402
17.4.1	hormone metabolism.cytokinin.synthesis-degradation	ciclev10021361m|pacid:20807854	moderately similar to ( 369) AT3G63110 | Symbols: ATIPT3, IPT3 | ATIPT3 (ARABIDOPSIS THALIANA ISOPENTENYLTRANSFERASE 3); ATP binding / tRNA isopentenyltransferase/ transferase, transferring alkyl or aryl (other than methyl) groups | chr3:23318437-23319447 REVERSEmoderately similar to ( 272) loc_os03g59570 12003.m10854 protein cytokinin synthase, putative, expressed miaA MiaA IPPT no original desc…	2.49855
17.4.1	hormone metabolism.cytokinin.synthesis-degradation	ciclev10008222m|pacid:20793508	highly similar to ( 540) AT5G20040 | Symbols: ATIPT9 | ATIPT9; ATP binding / tRNA isopentenyltransferase | chr5:6767939-6770980 REVERSEmoderately similar to ( 469) loc_os06g51350 12006.m09658 protein ATIPT9, putative, expressed miaA MiaA IPPT no original description	-2.93407
17.5.1	hormone metabolism.ethylene.synthesis-degradation	ciclev10008810m|pacid:20794926	moderately similar to ( 320) AT1G49390 | Symbols: | oxidoreductase, 2OG-Fe(II) oxygenase family protein | chr1:18279600-18280873 FORWARDweakly similar to ( 192) FLS_PETHY Flavonol synthase/flavanone 3-hydroxylase (EC 1.14.11.23) (EC 1.14.11.9) (FLS) - Petunia hybrida (Petunia)moderately similar to ( 261) loc_os06g08032 12006.m05526 protein flavonol synthase/flavanone 3-hydroxylase, putative, expr…	-2.81327
17.5.1	hormone metabolism.ethylene.synthesis-degradation	ciclev10015853m|pacid:20817349	moderately similar to ( 334) AT1G17020 | Symbols: SRG1, ATSRG1 | SRG1 (SENESCENCE-RELATED GENE 1); oxidoreductase, acting on diphenols and related substances as donors, oxygen as acceptor / oxidoreductase, acting on paired donors, with incorporation or reduction of molecular oxygen, 2-oxoglutarate as one donor, and inc | chr1:5820258-5821741 FORWARDweakly similar to ( 145) FLS_SOLTU Flavonol synt…	-2.38681
17.5.1	hormone metabolism.ethylene.synthesis-degradation	ciclev10026055m|pacid:20799808	highly similar to ( 533) AT3G50210 | Symbols: | 2-oxoacid-dependent oxidase, putative | chr3:18614338-18616229 REVERSEweakly similar to ( 109) ACCO1_BRAJU 1-aminocyclopropane-1-carboxylate oxidase (EC 1.14.17.4) (ACC oxidase) (Ethylene-forming enzyme) (EFE) - Brassica juncea (Leaf mustard) (Indian mustard)moderately similar to ( 478) loc_os09g07020 12009.m22046 protein flavonol synthase-like prot…	2.82876
17.5.1	hormone metabolism.ethylene.synthesis-degradation	ciclev10020558m|pacid:20807206	moderately similar to ( 378) AT1G06620 | Symbols: | 2-oxoglutarate-dependent dioxygenase, putative | chr1:2025618-2027094 FORWARDmoderately similar to ( 343) DV4H_CATRO Desacetoxyvindoline 4-hydroxylase (EC 1.14.11.20) - Catharanthus roseus (Rosy periwinkle) (Madagascar periwinkle)moderately similar to ( 302) loc_os03g48430 12003.m09851 protein 1-aminocyclopropane-1-carboxylate oxidase, putative,…	-2.29326
17.5.1	hormone metabolism.ethylene.synthesis-degradation	ciclev10015758m|pacid:20815841	moderately similar to ( 398) AT3G13610 | Symbols: | oxidoreductase, 2OG-Fe(II) oxygenase family protein | chr3:4449448-4450616 FORWARDweakly similar to ( 184) DV4H_CATRO Desacetoxyvindoline 4-hydroxylase (EC 1.14.11.20) - Catharanthus roseus (Rosy periwinkle) (Madagascar periwinkle)weakly similar to ( 187) loc_os04g49194 12004.m09854 protein naringenin,2-oxoglutarate 3-dioxygenase, putative, expr…	-1.88389
17.5.1	hormone metabolism.ethylene.synthesis-degradation	ciclev10015965m|pacid:20818496	moderately similar to ( 465) AT1G05010 | Symbols: EFE, ACO4, EAT1 | EFE (ETHYLENE-FORMING ENZYME); 1-aminocyclopropane-1-carboxylate oxidase | chr1:1431419-1432695 REVERSEhighly similar to ( 529) ACCO_ACTCH 1-aminocyclopropane-1-carboxylate oxidase (EC 1.14.17.4) (ACC oxidase) (Ethylene-forming enzyme) (EFE) - Actinidia chinensis (Kiwi) (Yangtao)moderately similar to ( 418) loc_os09g27820 12009.m…	-2.43816
17.5.1	hormone metabolism.ethylene.synthesis-degradation	ciclev10005149m|pacid:20791833	highly similar to ( 503) AT4G10490 | Symbols: | oxidoreductase, 2OG-Fe(II) oxygenase family protein | chr4:6483900-6485179 FORWARDmoderately similar to ( 218) FL3H_DIACA Naringenin,2-oxoglutarate 3-dioxygenase (EC 1.14.11.9) (Flavonone-3-hydroxylase) (F3H) (FHT) - Dianthus caryophyllus (Carnation) (Clove pink)moderately similar to ( 461) loc_os04g49210 12004.m09856 protein naringenin,2-oxoglutara…	11.1874
17.5.1	hormone metabolism.ethylene.synthesis-degradation	ciclev10028689m|pacid:20813468	moderately similar to ( 410) AT3G19000 | Symbols: | oxidoreductase, 2OG-Fe(II) oxygenase family protein | chr3:6554004-6554987 REVERSEweakly similar to ( 175) FLS_PETHY Flavonol synthase/flavanone 3-hydroxylase (EC 1.14.11.23) (EC 1.14.11.9) (FLS) - Petunia hybrida (Petunia)moderately similar to ( 403) loc_os03g42130 12003.m09271 protein gibberellin 20 oxidase 2, putative, expressed PcbC 2OG-FeII…	-2.65205
17.5.1	hormone metabolism.ethylene.synthesis-degradation	ciclev10008865m|pacid:20794839	moderately similar to ( 491) AT1G35190 | Symbols: | oxidoreductase, 2OG-Fe(II) oxygenase family protein | chr1:12890544-12892632 FORWARDvery weakly similar to (95.9) FLS_PETHY Flavonol synthase/flavanone 3-hydroxylase (EC 1.14.11.23) (EC 1.14.11.9) (FLS) - Petunia hybrida (Petunia)highly similar to ( 521) loc_os01g09300 12001.m42896 protein iron ion binding protein, putative, expressed PcbC 2OG-F…	2.57657
17.5.2	hormone metabolism.ethylene.signal transduction	ciclev10021285m|pacid:20810220	weakly similar to ( 123) AT5G51190 | Symbols: | AP2 domain-containing transcription factor, putative | chr5:20800708-20801373 REVERSEweakly similar to ( 107) ERF5_NICSY Ethylene-responsive transcription factor 5 (Ethylene-responsive element-binding factor 5 homolog) (EREBP-4) (NsERF4) - Nicotiana sylvestris (Wood tobacco)very weakly similar to (94.4) loc_os10g41330 12010.m06897 protein ethylene-r…	-9.70217
17.5.2	hormone metabolism.ethylene.signal transduction	ciclev10005863m|pacid:20792305	weakly similar to ( 140) AT5G07580 | Symbols: | DNA binding / transcription factor | chr5:2399525-2400349 FORWARDweakly similar to ( 113) ERF5_TOBAC Ethylene-responsive transcription factor 5 (Ethylene-responsive element-binding factor 5 homolog) (EREBP-4) (NtERF4) - Nicotiana tabacum (Common tobacco)weakly similar to ( 115) loc_os04g46240 12004.m09574 protein ethylene response factor 5, putative…	-9.09276
17.5.2	hormone metabolism.ethylene.signal transduction	ciclev10009361m|pacid:20795592	weakly similar to ( 107) AT3G20310 | Symbols: ATERF-7, ATERF7, ERF7 | ERF7 (ETHYLINE RESPONSE FACTOR 7); DNA binding / protein binding / transcription factor/ transcription repressor | chr3:7085957-7086691 REVERSEweakly similar to ( 106) ERF3_TOBAC Ethylene-responsive transcription factor 3 (Ethylene-responsive element-binding factor 3 homolog) (EREBP-5) (NtERF5) - Nicotiana tabacum (Common tobac…	2.12826
17.5.2	hormone metabolism.ethylene.signal transduction	ciclev10009484m|pacid:20794612	very weakly similar to (90.5) AT3G15210 | Symbols: ATERF-4, ERF4, RAP2.5, ATERF4 | ERF4 (ETHYLENE RESPONSIVE ELEMENT BINDING FACTOR 4); DNA binding / protein binding / transcription factor/ transcription repressor | chr3:5121472-5122140 FORWARDvery weakly similar to (89.4) ERF4_TOBAC Ethylene-responsive transcription factor 4 (Ethylene-responsive element-binding factor 4 homolog) (EREBP-3) (NtERF…	1.91523
17.5.3	hormone metabolism.ethylene.induced-regulated-responsive-activated	ciclev10008684m|pacid:20794256	moderately similar to ( 260) AT4G29100 | Symbols: | ethylene-responsive family protein | chr4:14341140-14344575 FORWARDmoderately similar to ( 201) loc_os05g14010 12005.m05814 protein expressed protein no original description	-3.81698
17.5.3	hormone metabolism.ethylene.induced-regulated-responsive-activated	ciclev10005130m|pacid:20791222	very weakly similar to (96.3) loc_os07g28890 12007.m07160 protein expressed protein no original description	2.32443
17.5.3	hormone metabolism.ethylene.induced-regulated-responsive-activated	ciclev10022542m|pacid:20807746	weakly similar to ( 141) AT3G62550 | Symbols: | universal stress protein (USP) family protein | chr3:23136194-23137074 FORWARDweakly similar to ( 109) loc_os01g19820 12001.m150564 protein universal stress protein, putative, expressed no original description	-2.32851
17.6.3	hormone metabolism.gibberelin.induced-regulated-responsive-activated	ciclev10002796m|pacid:20788019	very weakly similar to (84.3) AT1G22690 | Symbols: | gibberellin-responsive protein, putative | chr1:8027328-8027961 FORWARDGASA no original description	-1.95713
17.6.3	hormone metabolism.gibberelin.induced-regulated-responsive-activated	ciclev10002984m|pacid:20788900	very weakly similar to (81.6) AT1G75750 | Symbols: GASA1 | GASA1 (GAST1 PROTEIN HOMOLOG 1) | chr1:28441813-28442284 REVERSEGASA no original description	-1.72834
17.6.3	hormone metabolism.gibberelin.induced-regulated-responsive-activated	ciclev10029695m|pacid:20813031	very weakly similar to (84.0) AT2G14900 | Symbols: | gibberellin-regulated family protein | chr2:6404210-6405043 FORWARD no original description	-2.45401
17.7.1.2	hormone metabolism.jasmonate.synthesis-degradation.lipoxygenase	ciclev10014209m|pacid:20815705	highly similar to ( 904) AT3G45140 | Symbols: LOX2, ATLOX2 | LOX2 (LIPOXYGENASE 2); lipoxygenase | chr3:16525437-16529233 FORWARDhighly similar to ( 900) LOXC2_ORYSA Probable lipoxygenase 8, chloroplast precursor (EC 1.13.11.12) - Oryza sativa (Rice)highly similar to ( 900) loc_os08g39850 12008.m26741 protein lipoxygenase 8, chloroplast precursor, putative, expressedLipoxygenase PLAT_LH2 no origi…	3.81995
17.7.1.2	hormone metabolism.jasmonate.synthesis-degradation.lipoxygenase	ciclev10014204m|pacid:20816226	highly similar to ( 945) AT3G45140 | Symbols: LOX2, ATLOX2 | LOX2 (LIPOXYGENASE 2); lipoxygenase | chr3:16525437-16529233 FORWARDhighly similar to ( 929) LOXC1_ORYSA Lipoxygenase 7, chloroplast precursor (EC 1.13.11.12) - Oryza sativa (Rice)highly similar to ( 929) loc_os08g39840 12008.m07964 protein lipoxygenase 7, chloroplast precursor, putative, expressedLipoxygenase PLAT_LH2 no original descr…	3.00179
17.7.1.2	hormone metabolism.jasmonate.synthesis-degradation.lipoxygenase	ciclev10004281m|pacid:20790063	nearly identical (1321) AT3G22400 | Symbols: LOX5 | LOX5; electron carrier/ iron ion binding / lipoxygenase/ metal ion binding / oxidoreductase, acting on single donors with incorporation of molecular oxygen, incorporation of two atoms of oxygen | chr3:7927011-7931167 FORWARDnearly identical (1227) LOX1_SOLTU Lipoxygenase 1 (EC 1.13.11.12) - Solanum tuberosum (Potato)nearly identical (1118) loc_o…	-10.0154
17.7.1.2	hormone metabolism.jasmonate.synthesis-degradation.lipoxygenase	ciclev10000236m|pacid:20787180	nearly identical (1266) AT1G55020 | Symbols: LOX1 | LOX1; lipoxygenase | chr1:20525798-20530143 FORWARDnearly identical (1224) LOX1_SOLTU Lipoxygenase 1 (EC 1.13.11.12) - Solanum tuberosum (Potato)nearly identical (1067) loc_os03g49380 12003.m35371 protein lipoxygenase 4, putative, expressedLipoxygenase PLAT_LH2 LH2 PLAT no original description	2.86583
17.7.1.2	hormone metabolism.jasmonate.synthesis-degradation.lipoxygenase	ciclev10014199m|pacid:20816344	nearly identical (1020) AT3G45140 | Symbols: LOX2, ATLOX2 | LOX2 (LIPOXYGENASE 2); lipoxygenase | chr3:16525437-16529233 FORWARDhighly similar to ( 982) LOXC2_ORYSA Probable lipoxygenase 8, chloroplast precursor (EC 1.13.11.12) - Oryza sativa (Rice)highly similar to ( 994) loc_os02g10120 12002.m06309 protein lipoxygenase 2.3, chloroplast precursor, putative, expressedLipoxygenase PLAT_LH2 LH2 no …	-1.98913
17.7.1.4	hormone metabolism.jasmonate.synthesis-degradation.allene oxidase cyclase	ciclev10032510m|pacid:20802930	moderately similar to ( 265) AT3G25780 | Symbols: AOC3 | AOC3 (ALLENE OXIDE CYCLASE 3); allene-oxide cyclase | chr3:9409362-9410409 FORWARDmoderately similar to ( 263) loc_os03g32314 12003.m08473 protein allene oxide cyclase 4, chloroplast precursor, putative, expressedAllene_ox_cyc no original description	-2.92497
18	Co-factor and vitamine metabolism	ciclev10028683m|pacid:20812372	moderately similar to ( 492) AT5G01410 | Symbols: PDX1, ATPDX1.3, RSR4, PDX1.3, ATPDX1 | RSR4 (REDUCED SUGAR RESPONSE 4); protein heterodimerization/ protein homodimerization | chr5:172576-173505 REVERSEhighly similar to ( 514) PDX1_HEVBR Probable pyridoxin biosynthesis protein ER1 (PDX1 homolog) (Ethylene-inducible protein HEVER) - Hevea brasiliensis (Para rubber tree)moderately similar to ( 466…	-1.54761
18	Co-factor and vitamine metabolism	ciclev10014881m|pacid:20815672	highly similar to ( 663) AT3G21070 | Symbols: NADK1, ATNADK-1 | NADK1 (NAD KINASE 1); NAD+ kinase/ NADH kinase/ calmodulin binding | chr3:7380434-7383874 REVERSEhighly similar to ( 650) NADK1_ORYSA Probable NAD kinase 1 (EC 2.7.1.23) - Oryza sativa (Rice)highly similar to ( 650) loc_os01g72690 12001.m42804 protein NAD kinase 1, putative, expressed nadF NAD_kinase ppnK ppnK ppnK ppnK ppnK ppnK ppn…	-1.55592
18	Co-factor and vitamine metabolism	ciclev10011527m|pacid:20796234	highly similar to ( 767) AT5G03430 | Symbols: | phosphoadenosine phosphosulfate (PAPS) reductase family protein | chr5:849237-852867 REVERSEhighly similar to ( 676) loc_os01g15490 12001.m150544 protein transferase, putative, expressed cinA PAPS_reductase CinA PAPS_reduct CysH MoCF_biosynth no original description	-4.23377
18.1	Co-factor and vitamine metabolism.molybdenum cofactor	ciclev10016806m|pacid:20819029	moderately similar to ( 267) AT2G43760 | Symbols: | molybdopterin biosynthesis MoaE family protein | chr2:18133276-18133872 FORWARDweakly similar to ( 182) loc_os02g04740 12002.m05822 protein molybdenum cofactor synthesis protein 2 large subunit, putative, expressed MoaE MoaE MoaE PRK10678 no original description	-2.12534
18.3	Co-factor and vitamine metabolism.riboflavin	ciclev10015592m|pacid:20818081	highly similar to ( 568) AT4G21470 | Symbols: ATFMN/FHY | ATFMN/FHY (riboflavin kinase/FMN hydrolase); FMN adenylyltransferase/ riboflavin kinase | chr4:11431284-11433197 FORWARDhighly similar to ( 543) loc_os10g32730 12010.m21912 protein haloacid dehalogenase-like hydrolase domain-containing protein 1A, putative, expressed COG0637 Flavokinase RibF Gph PRK05627 Hydrolase PRK10725 no original desc…	-2.53104
18.3.1	Co-factor and vitamine metabolism.riboflavin.GTP cyclohydrolase II	ciclev10028107m|pacid:20812304	highly similar to ( 745) AT5G64300 | Symbols: ATGCH, GCH, ATRIBA1, RFD1 | ATGCH; 3,4-dihydroxy-2-butanone-4-phosphate synthase/ GTP cyclohydrolase II | chr5:25718459-25720790 FORWARDhighly similar to ( 678) loc_os02g36340 12002.m33397 protein riboflavin biosynthesis protein ribAB, chloroplast precursor, putative, expressed PRK09311 PRK09319 GTP_cyclohydro2 PRK09318 RibB DHBP_synthase PRK12485 PRK…	-2.50504
18.3.1	Co-factor and vitamine metabolism.riboflavin.GTP cyclohydrolase II	ciclev10025787m|pacid:20801788	highly similar to ( 664) AT5G64300 | Symbols: ATGCH, GCH, ATRIBA1, RFD1 | ATGCH; 3,4-dihydroxy-2-butanone-4-phosphate synthase/ GTP cyclohydrolase II | chr5:25718459-25720790 FORWARDhighly similar to ( 642) loc_os02g36340 12002.m33397 protein riboflavin biosynthesis protein ribAB, chloroplast precursor, putative, expressed PRK09311 PRK09319 GTP_cyclohydro2 PRK09318 GTP_cyclohydro2 RibA ribA RibB …	-2.61615
18.4.5	Co-factor and vitamine metabolism.pantothenate.pantothenate kinase (PANK)	ciclev10018751m|pacid:20808907	nearly identical (1471) AT4G32180 | Symbols: ATPANK2 | ATPANK2 (PANTOTHENATE KINASE 2); pantothenate kinase | chr4:15538340-15543715 REVERSEnearly identical (1406) loc_os09g36270 12009.m22179 protein pantothenate kinase 2, putative, expressed Fumble PanK no original description	-2.50432
18.5.2.4	Co-factor and vitamine metabolism.folate & vitamine K.vitamine K.o-Succinyl-BenzoylCoa Synthetase	ciclev10017814m|pacid:20815254	highly similar to ( 626) AT1G30520 | Symbols: AAE14 | AAE14 (Acyl-Activating Enzyme 14); AMP binding / o-succinylbenzoate-CoA ligase | chr1:10811039-10813546 FORWARDweakly similar to ( 103) 4CL2_SOYBN 4-coumarate--CoA ligase 2 (EC 6.2.1.12) (4CL 2) (4-coumaroyl-CoA synthase 2) (Clone 4CL16) - Glycine max (Soybean)moderately similar to ( 249) loc_os08g03630 12008.m04507 protein AMP binding protein…	-1.61568
18.5.2.5	Co-factor and vitamine metabolism.folate & vitamine K.vitamine K.naphthoate synthase	ciclev10032070m|pacid:20805376	highly similar to ( 529) AT1G60550 | Symbols: ECHID, DHNS | ECHID (ENOYL-COA HYDRATASE/ISOMERASE D); catalytic/ naphthoate synthase | chr1:22305988-22308092 REVERSEhighly similar to ( 507) loc_os01g47350 12001.m10930 protein naphthoate synthase, putative, expressed PRK07396 MenB PRK08321 ECH CaiD PRK05809 PRK07657 PRK08139 PRK07510 PRK06210 PRK06494 PRK05995 PRK08138 PRK07628 PRK05979 PRK09245 PR…	-5.03862
18.5.2.8	Co-factor and vitamine metabolism.folate & vitamine K.vitamine K.2-phytyl-1,4-naphthoquinone methyltransferase	ciclev10032509m|pacid:20803685	moderately similar to ( 362) AT1G23360 | Symbols: | UbiE/COQ5 methyltransferase family protein | chr1:8295421-8296339 REVERSEmoderately similar to ( 229) loc_os04g42870 12004.m09252 protein menaquinone biosynthesis methyltransferase ubiE, putative, expressed ubiE UbiE Ubie_methyltran PRK08317 arsM no original description	-2.72655
18.6.1	Co-factor and vitamine metabolism.biotin.biotin synthase	ciclev10024495m|pacid:20808187	highly similar to ( 536) AT2G43360 | Symbols: BIO2, BIOB | BIO2 (BIOTIN AUXOTROPH 2); biotin synthase | chr2:18010918-18013129 REVERSEhighly similar to ( 516) loc_os08g42730 12008.m08251 protein biotin synthase, putative, expressed BioB PRK06256 PRK08508 Elp3 BATS no original description	-9.01402
19	tetrapyrrole synthesis	ciclev10001571m|pacid:20789141	moderately similar to ( 446) AT1G45110 | Symbols: | tetrapyrrole methylase family protein | chr1:17052572-17054546 FORWARDmoderately similar to ( 390) loc_os10g27450 12010.m21887 protein expressed proteinCOG0313 TP_methylase no original description	-8.93369
19.3	tetrapyrrole synthesis.GSA	ciclev10031414m|pacid:20803078	highly similar to ( 749) AT3G48730 | Symbols: GSA2 | GSA2 (glutamate-1-semialdehyde 2,1-aminomutase 2); catalytic/ glutamate-1-semialdehyde 2,1-aminomutase/ pyridoxal phosphate binding / transaminase | chr3:18049697-18051550 FORWARDhighly similar to ( 751) GSA_BRANA Glutamate-1-semialdehyde 2,1-aminomutase, chloroplast precursor (EC 5.4.3.8) (GSA) (Glutamate-1-semialdehyde aminotransferase) (GSA-…	-3.07955
19.3	tetrapyrrole synthesis.GSA	ciclev10011509m|pacid:20799206	highly similar to ( 816) AT3G22200 | Symbols: POP2, GABA-T, HER1 | POP2 (POLLEN-PISTIL INCOMPATIBILITY 2); 4-aminobutyrate transaminase/ 4-aminobutyrate:pyruvate transaminase | chr3:7835286-7838863 FORWARDvery weakly similar to (85.1) GSA_BRANA Glutamate-1-semialdehyde 2,1-aminomutase, chloroplast precursor (EC 5.4.3.8) (GSA) (Glutamate-1-semialdehyde aminotransferase) (GSA-AT) - Brassica napus (…	-2.07528
19.5	tetrapyrrole synthesis.porphobilinogen deaminase	ciclev10031858m|pacid:20804912	highly similar to ( 526) AT5G08280 | Symbols: HEMC | HEMC (HYDROXYMETHYLBILANE SYNTHASE); hydroxymethylbilane synthase | chr5:2663763-2665596 REVERSEhighly similar to ( 520) HEM3_PEA Porphobilinogen deaminase, chloroplast precursor (EC 2.5.1.61) (PBG) (Hydroxymethylbilane synthase) (HMBS) (Pre-uroporphyrinogen synthase) - Pisum sativum (Garden pea)moderately similar to ( 458) loc_os02g07230 12002…	-3.10165
19.6	tetrapyrrole synthesis.uroporphyrinogen III synthase	ciclev10001965m|pacid:20788975	moderately similar to ( 324) AT2G26540 | Symbols: HEMD | HEMD; uroporphyrinogen-III synthase | chr2:11287666-11290224 REVERSEmoderately similar to ( 317) loc_os03g08730 12003.m06380 protein uroporphyrinogen-III synthase, putative, expressedHemD hemD HEM4 no original description	-4.03926
19.7	tetrapyrrole synthesis.uroporphyrinogen decarboxylase	ciclev10021020m|pacid:20810769	highly similar to ( 584) AT3G14930 | Symbols: HEME1 | HEME1; uroporphyrinogen decarboxylase | chr3:5021290-5022577 FORWARDmoderately similar to ( 380) DCUP_MAIZE Uroporphyrinogen decarboxylase, chloroplast precursor (EC 4.1.1.37) (URO-D) (UPD) - Zea mays (Maize)highly similar to ( 535) loc_os01g43390 12001.m150657 protein uroporphyrinogen decarboxylase, chloroplast precursor, putative, expressed …	-3.70072
19.1	tetrapyrrole synthesis.magnesium chelatase	ciclev10014361m|pacid:20815316	nearly identical (1043) AT1G08520 | Symbols: PDE166, CHLD | CHLD; ATP binding / magnesium chelatase/ nucleoside-triphosphatase/ nucleotide binding | chr1:2696538-2700819 FORWARDnearly identical (1059) CHLD_TOBAC Magnesium-chelatase subunit chlD, chloroplast precursor (EC 6.6.1.1) (Mg-protoporphyrin IX chelatase) (Mg-chelatase subunit D) - Nicotiana tabacum (Common tobacco)nearly identical (1014) …	-3.29402
19.1	tetrapyrrole synthesis.magnesium chelatase	ciclev10015348m|pacid:20818429	highly similar to ( 565) AT5G45930 | Symbols: CHLI2, CHL I2, CHLI-2 | CHLI2 (MAGNESIUM CHELATASE I2); ATPase/ magnesium chelatase | chr5:18628095-18629565 FORWARDhighly similar to ( 618) CHLI_SOYBN Magnesium-chelatase subunit chlI, chloroplast precursor (EC 6.6.1.1) (Mg-protoporphyrin IX chelatase) - Glycine max (Soybean)highly similar to ( 554) loc_os03g36540 12003.m08774 protein magnesium-chela…	-1.94489
19.13	tetrapyrrole synthesis.divinyl chlorophyllide-a 8-vinyl-reductase	ciclev10005043m|pacid:20792251	highly similar to ( 589) AT5G18660 | Symbols: PCB2 | PCB2 (PALE-GREEN AND CHLOROPHYLL B REDUCED 2); 3,8-divinyl protochlorophyllide a 8-vinyl reductase | chr5:6220872-6222125 REVERSEmoderately similar to ( 488) loc_os03g22780 12003.m07676 protein PCB2, putative, expressed COG0702 no original description	-1.95713
19.14	tetrapyrrole synthesis.protochlorophyllide reductase	ciclev10008520m|pacid:20796065	highly similar to ( 640) AT5G54190 | Symbols: PORA | PORA; oxidoreductase/ protochlorophyllide reductase | chr5:21991183-21992238 REVERSEhighly similar to ( 674) PORA_CUCSA Protochlorophyllide reductase, chloroplast precursor (EC 1.3.1.33) (PCR) (NADPH-protochlorophyllide oxidoreductase) (POR) - Cucumis sativus (Cucumber)highly similar to ( 565) loc_os10g35370 12010.m06361 protein protochlorophyl…	-1.91952
19.2	tetrapyrrole synthesis.ferrochelatase	ciclev10025338m|pacid:20800618	highly similar to ( 737) AT2G30390 | Symbols: FC2, FC-II, ATFC-II | FC2 (FERROCHELATASE 2); ferrochelatase | chr2:12951242-12953985 REVERSEhighly similar to ( 760) HEMH_ORYSA Ferrochelatase-2, chloroplast precursor (EC 4.99.1.1) (Ferrochelatase II) (Protoheme ferro-lyase 2) (Heme synthetase 2) - Oryza sativa (Rice)highly similar to ( 760) loc_os05g29760 12005.m64189 protein ferrochelatase-2, chlo…	-1.65974
19.21	tetrapyrrole synthesis.heme oxygenase	ciclev10009114m|pacid:20795896	moderately similar to ( 360) AT2G26670 | Symbols: ATHO1, HO1, TED4, GUN2, HY6 | TED4 (REVERSAL OF THE DET PHENOTYPE 4); heme oxygenase (decyclizing) | chr2:11341816-11343394 FORWARDmoderately similar to ( 300) loc_os06g40080 12006.m08545 protein heme oxygenase 1, putative, expressed HemeO no original description	-5.67548
19.4	tetrapyrrole synthesis.regulation	ciclev10026090m|pacid:20801151	moderately similar to ( 331) AT3G14110 | Symbols: FLU | FLU (FLUORESCENT IN BLUE LIGHT); binding | chr3:4676222-4677602 REVERSEmoderately similar to ( 312) loc_os01g32730 12001.m43031 protein FLU, putative, expressed no original description	-4.3699
19.4	tetrapyrrole synthesis.regulation	ciclev10021505m|pacid:20809404	moderately similar to ( 222) AT3G59400 | Symbols: GUN4 | GUN4; enzyme binding / tetrapyrrole binding | chr3:21948881-21949678 REVERSEmoderately similar to ( 221) loc_os11g16550 12011.m05740 protein expressed proteinGUN4 no original description	-2.8214
19.99	tetrapyrrole synthesis.unspecified	ciclev10020370m|pacid:20805993	moderately similar to ( 460) AT2G44520 | Symbols: COX10 | COX10 (cytochrome c oxidase 10); prenyltransferase/ protoheme IX farnesyltransferase | chr2:18379660-18381731 FORWARDmoderately similar to ( 437) loc_os01g34390 12001.m09744 protein protoheme IX farnesyltransferase, mitochondrial precursor, putative, expressed CyoE PRK04375 UbiA ubiA no original description	-3.50199
19.99	tetrapyrrole synthesis.unspecified	ciclev10000583m|pacid:20789228	highly similar to ( 872) AT3G02280 | Symbols: | flavodoxin family protein | chr3:453646-457659 FORWARDmoderately similar to ( 255) NCPR_CATRO NADPH--cytochrome P450 reductase (EC 1.6.2.4) (CPR) (P450R) - Catharanthus roseus (Rosy periwinkle) (Madagascar periwinkle)highly similar to ( 799) loc_os01g53250 12001.m11494 protein NADPH reductase TAH18, putative, expressed CysJ cysJ PRK06214 FAD_binding…	1.99038
19.99	tetrapyrrole synthesis.unspecified	ciclev10021095m|pacid:20808007	moderately similar to ( 232) AT1G19670 | Symbols: ATCLH1, CORI1, ATHCOR1 | ATCLH1 (ARABIDOPSIS THALIANA CORONATINE-INDUCED PROTEIN 1); chlorophyllase | chr1:6803796-6804923 REVERSEmoderately similar to ( 337) CLH1_CITSI Chlorophyllase-1, chloroplast precursor (EC 3.1.1.14) (Chlorophyll-chlorophyllido hydrolase 1) (Chlase 1) - Citrus sinensis (Sweet orange)weakly similar to ( 175) loc_os10g28370 1…	-4.63968
20	stress	ciclev10026526m|pacid:20802100	weakly similar to ( 191) AT2G21970 | Symbols: SEP2 | SEP2 (STRESS ENHANCED PROTEIN 2); chlorophyll binding | chr2:9357188-9357874 REVERSEweakly similar to ( 150) loc_os04g54630 12004.m10354 protein SEP2, putative, expressed no original description	-2.19751
20	stress	ciclev10031110m|pacid:20805803	highly similar to ( 690) AT3G10980 | Symbols: | unknown protein | chr3:3438810-3440501 FORWARDhighly similar to ( 595) loc_os05g39730 12005.m08151 protein SAG20, putative, expressedPLAC8 no original description	-1.82425
20	stress	ciclev10029534m|pacid:20814352	very weakly similar to (90.9) AT4G34190 | Symbols: SEP1 | SEP1 (STRESS ENHANCED PROTEIN 1); chlorophyll binding | chr4:16372606-16373511 REVERSE no original description	-2.76013
20.1	stress.biotic	ciclev10024858m|pacid:20799963	highly similar to ( 540) AT5G63020 | Symbols: | disease resistance protein (CC-NBS-LRR class), putative | chr5:25283252-25286002 REVERSEmoderately similar to ( 380) loc_os01g57870 12001.m150747 protein disease resistance protein RPS2, putative, expressed NB-ARC no original description	-2.06091
20.1	stress.biotic	ciclev10022574m|pacid:20810788	moderately similar to ( 245) AT1G78780 | Symbols: | pathogenesis-related family protein | chr1:29621447-29622431 REVERSEweakly similar to ( 134) PRPX_HORVU Pathogen-related protein - Hordeum vulgare (Barley)weakly similar to ( 194) loc_os01g53110 12001.m11480 protein pathogen-related protein, putative no original description	2.9274
20.1	stress.biotic	ciclev10000699m|pacid:20787039	highly similar to ( 927) AT4G19040 | Symbols: EDR2 | EDR2; lipid binding | chr4:10431799-10437171 REVERSEhighly similar to ( 798) loc_os10g31770 12010.m06028 protein lipid binding protein, putative, expressedSTART START START DUF1336 no original description	9.49586
20.1	stress.biotic	ciclev10018556m|pacid:20805880	highly similar to ( 573) AT3G14470 | Symbols: | disease resistance protein (NBS-LRR class), putative | chr3:4857940-4861104 FORWARDhighly similar to ( 502) loc_os05g41290 12005.m08304 protein disease resistance RPP13-like protein 1, putative, expressed NB-ARC no original description	-9.43045
20.1	stress.biotic	ciclev10024842m|pacid:20801425	highly similar to ( 555) AT5G63020 | Symbols: | disease resistance protein (CC-NBS-LRR class), putative | chr5:25283252-25286002 REVERSEmoderately similar to ( 406) loc_os01g57870 12001.m150747 protein disease resistance protein RPS2, putative, expressed NB-ARC no original description	-3.21051
20.1	stress.biotic	ciclev10026139m|pacid:20799748	moderately similar to ( 285) AT4G24180 | Symbols: | FUNCTIONS IN: molecular_function unknown; INVOLVED IN: response to other organism; LOCATED IN: endomembrane system; CONTAINS InterPro DOMAIN/s: Thaumatin, pathogenesis-related (InterPro:IPR001938); BEST Arabidopsis thaliana protein match is: thaumatin, putative (TAIR:AT4G38660.2); Has 1060 Blast hits to 1045 proteins in 143 species: Archae - 0; …	-3.7624
20.1	stress.biotic	ciclev10005522m|pacid:20790139	moderately similar to ( 386) AT5G24090 | Symbols: | acidic endochitinase (CHIB1) | chr5:8143805-8145153 REVERSEmoderately similar to ( 404) CHLY_HEVBR Hevamine-A precursor [Includes: Chitinase (EC 3.2.1.14); Lysozyme (EC 3.2.1.17)] - Hevea brasiliensis (Para rubber tree)moderately similar to ( 343) loc_os07g19040 12007.m06343 protein acidic endochitinase precursor, putative Glyco_hydro_18 no orig…	-3.97542
20.1	stress.biotic	ciclev10009510m|pacid:20795339	weakly similar to ( 163) AT3G20600 | Symbols: NDR1 | NDR1 (non race-specific disease resistance 1); signal transducer | chr3:7194877-7195536 FORWARD no original description	1.64279
20.1	stress.biotic	ciclev10029536m|pacid:20814713	weakly similar to ( 191) AT3G04720 | Symbols: PR4, HEL, PR-4 | PR4 (PATHOGENESIS-RELATED 4); chitin binding | chr3:1285691-1286531 REVERSEmoderately similar to ( 211) WIN1_SOLTU Wound-induced protein WIN1 precursor - Solanum tuberosum (Potato)weakly similar to ( 183) loc_os11g37950 12011.m07642 protein win2 precursor, putative, expressedBarwin no original description	-1.51569
20.1	stress.biotic	ciclev10002362m|pacid:20787547	moderately similar to ( 233) AT3G54420 | Symbols: ATEP3, ATCHITIV, CHIV | ATEP3; chitinase | chr3:20145935-20147034 FORWARDmoderately similar to ( 231) CHIP_BETVU Acidic endochitinase SP2 precursor (EC 3.2.1.14) - Beta vulgaris (Sugar beet)moderately similar to ( 225) loc_os04g41620 12004.m09138 protein endochitinase A precursor, putative, expressed chitinase_glyco_hydro_19 Glyco_hydro_19 no orig…	1.55011
20.1	stress.biotic	ciclev10011145m|pacid:20797967	highly similar to ( 897) AT5G15870 | Symbols: | glycosyl hydrolase family 81 protein | chr5:5182641-5184878 REVERSEhighly similar to ( 827) loc_os09g21210 12009.m05328 protein beta-glucan elicitor receptor, putative, expressed Glyco_hydro_81 ACF2 no original description	-3.21757
20.1	stress.biotic	ciclev10028133m|pacid:20812360	highly similar to ( 628) AT2G21340 | Symbols: | antiporter/ drug transporter | chr2:9132629-9136236 FORWARDhighly similar to ( 544) loc_os02g02980 12002.m33524 protein enhanced disease susceptibility 5, putative, expressedNorM no original description	-4.38812
20.1	stress.biotic	ciclev10026181m|pacid:20800935	moderately similar to ( 306) AT4G38670 | Symbols: | pathogenesis-related thaumatin family protein | chr4:18069856-18071227 REVERSEmoderately similar to ( 226) TP1A_MALDO Thaumatin-like protein 1a precursor (Allergen Mal d 2) (Mdtl1) (Pathogenesis-related protein 5a) (PR-5a) - Malus domestica (Apple) (Malus sylvestris)moderately similar to ( 263) loc_os08g43510 12008.m08325 protein thaumatin-like …	1.9855
20.1	stress.biotic	ciclev10005421m|pacid:20791380	highly similar to ( 514) AT3G16920 | Symbols: | chitinase | chr3:5776663-5777886 REVERSEweakly similar to ( 186) CHI2_BRANA Endochitinase CH25 precursor (EC 3.2.1.14) - Brassica napus (Rape)moderately similar to ( 417) loc_os09g32080 12009.m060024 protein endochitinase A2 precursor, putative, expressed chitinase_glyco_hydro_19 Glyco_hydro_19 no original description	-2.55189
20.1.1	stress.biotic.respiratory burst	ciclev10030649m|pacid:20805126	nearly identical (1239) AT5G51060 | Symbols: RHD2, ATRBOHC, RBOHC | RHD2 (ROOT HAIR DEFECTIVE 2); NAD(P)H oxidase | chr5:20757484-20762175 REVERSEnearly identical (1219) loc_os11g33120 12011.m080015 protein respiratory burst oxidase protein D, putative, expressed NAD_binding_6 NADPH_Ox FAD_binding_8 Ferric_reduct no original description	-2.66084
20.1.3	stress.biotic.signalling	ciclev10005807m|pacid:20790335	moderately similar to ( 275) AT5G51700 | Symbols: PBS2, ATRAR1, RPR2, RAR1 | PBS2 (PPHB SUSCEPTIBLE 2); protein binding / zinc ion binding | chr5:21001373-21003143 REVERSEmoderately similar to ( 256) loc_os02g33180 12002.m08411 protein integrin beta-1-binding protein 2, putative, expressed CHORD no original description	-3.43887
20.1.3	stress.biotic.signalling	ciclev10019035m|pacid:20808069	moderately similar to ( 444) AT3G48090 | Symbols: EDS1 | EDS1 (enhanced disease susceptibility 1); lipase/ signal transducer/ triacylglycerol lipase | chr3:17755553-17757292 REVERSEmoderately similar to ( 489) loc_os09g22450 12009.m05451 protein EDS1-like protein, putative, expressed no original description	2.47305
20.1.7	stress.biotic.PR-proteins	ciclev10016848m|pacid:20818103	moderately similar to ( 210) AT1G58170 | Symbols: | disease resistance-responsive protein-related / dirigent protein-related | chr1:21536188-21536745 FORWARDweakly similar to ( 176) loc_os12g07580 12012.m04747 protein disease resistance response protein 206, putative, expressedDirigent no original description	-9.70217
20.1.7	stress.biotic.PR-proteins	ciclev10024482m|pacid:20810533	moderately similar to ( 369) AT5G17680 | Symbols: | disease resistance protein (TIR-NBS-LRR class), putative | chr5:5822999-5827153 FORWARDvery weakly similar to (85.9) loc_os11g35580 12011.m07410 protein disease resistance protein RPM1, putative TIR TIR NB-ARC no original description	-9.36851
20.1.7	stress.biotic.PR-proteins	ciclev10016828m|pacid:20817936	moderately similar to ( 227) AT1G58170 | Symbols: | disease resistance-responsive protein-related / dirigent protein-related | chr1:21536188-21536745 FORWARDweakly similar to ( 174) loc_os11g07830 12011.m04979 protein dirigent-like protein pDIR9, putative, expressedDirigent no original description	-3.84549
20.1.7	stress.biotic.PR-proteins	ciclev10024544m|pacid:20811920	highly similar to ( 720) AT5G17680 | Symbols: | disease resistance protein (TIR-NBS-LRR class), putative | chr5:5822999-5827153 FORWARDweakly similar to ( 106) loc_os01g15580 12001.m08156 protein disease resistance protein RGA2, putative, expressed NB-ARC TIR TIR no original description	-1.85807
20.1.7	stress.biotic.PR-proteins	ciclev10007304m|pacid:20793952	moderately similar to ( 243) AT4G27190 | Symbols: | disease resistance protein (NBS-LRR class), putative | chr4:13620977-13623934 REVERSEmoderately similar to ( 223) loc_os11g29090 12011.m06821 protein NB-ARC domain containing protein NB-ARC no original description	-1.69478
20.1.7	stress.biotic.PR-proteins	ciclev10000275m|pacid:20786937	moderately similar to ( 216) AT4G27190 | Symbols: | disease resistance protein (NBS-LRR class), putative | chr4:13620977-13623934 REVERSEweakly similar to ( 194) loc_os11g29090 12011.m06821 protein NB-ARC domain containing protein NB-ARC no original description	-1.95713
20.1.7	stress.biotic.PR-proteins	ciclev10004174m|pacid:20792453	highly similar to ( 706) AT5G17680 | Symbols: | disease resistance protein (TIR-NBS-LRR class), putative | chr5:5822999-5827153 FORWARDweakly similar to ( 129) loc_os01g71106 12001.m97573 protein NBS-LRR disease resistance protein, putative, expressed NB-ARC TIR TIR no original description	-8.54689
20.1.7.6.1	stress.biotic.PR-proteins.proteinase inhibitors.trypsin inhibitor	ciclev10007546m|pacid:20795076	highly similar to ( 967) AT1G19110 | Symbols: | inter-alpha-trypsin inhibitor heavy chain-related | chr1:6602270-6605766 FORWARDhighly similar to ( 715) loc_os07g42280 12007.m08463 protein von Willebrand factor type A domain containing protein, expressedvWA_interalpha_trypsin_inhibitor vWFA no original description	2.21929
20.1.7.6.1	stress.biotic.PR-proteins.proteinase inhibitors.trypsin inhibitor	ciclev10022911m|pacid:20809310	very weakly similar to (94.0) AT1G17860 | Symbols: | trypsin and protease inhibitor family protein / Kunitz family protein | chr1:6149343-6149933 FORWARDSTI no original description	-5.82762
20.1.7.6.1	stress.biotic.PR-proteins.proteinase inhibitors.trypsin inhibitor	ciclev10022156m|pacid:20808320	weakly similar to ( 123) AT1G17860 | Symbols: | trypsin and protease inhibitor family protein / Kunitz family protein | chr1:6149343-6149933 FORWARDSTI STI Kunitz_legume no original description	3.0488
20.2	stress.abiotic	ciclev10029381m|pacid:20813590	weakly similar to ( 159) AT5G60340 | Symbols: | maoC-like dehydratase domain-containing protein | chr5:24273879-24275891 REVERSEmoderately similar to ( 251) loc_os07g22950 12007.m079660 protein adenylate kinase isoenzyme 6, putative, expressed COG1936 no original description	-2.12277
20.2	stress.abiotic	ciclev10022120m|pacid:20806856	weakly similar to ( 159) AT2G47770 | Symbols: | benzodiazepine receptor-related | chr2:19568701-19569291 FORWARD no original description	-2.85679
20.2	stress.abiotic	ciclev10025319m|pacid:20799515	highly similar to ( 868) AT3G15620 | Symbols: UVR3 | UVR3 (UV REPAIR DEFECTIVE 3); DNA (6-4) photolyase | chr3:5294201-5296548 REVERSEweakly similar to ( 150) PHR1_SINAL Deoxyribodipyrimidine photo-lyase (EC 4.1.99.3) (DNA photolyase) (Photoreactivating enzyme) - Sinapis alba (White mustard) (Brassica hirta)highly similar to ( 707) loc_os02g10990 12002.m06397 protein UVR3, putative, expressed FAD…	-1.87971
20.2.1	stress.abiotic.heat	ciclev10026058m|pacid:20801648	weakly similar to ( 157) AT4G36990 | Symbols: HSF4, HSFB1, AT-HSFB1, ATHSF4 | HSF4 (HEAT SHOCK FACTOR 4); DNA binding / transcription factor/ transcription repressor | chr4:17440660-17441706 FORWARDweakly similar to ( 126) loc_os08g43334 12008.m61974 protein heat shock factor protein 7, putative, expressed HSF_DNA-bind HSF HSF1 no original description	1.64046
20.2.1	stress.abiotic.heat	ciclev10031530m|pacid:20804395	highly similar to ( 501) AT5G48030 | Symbols: GFA2 | GFA2 (GAMETOPHYTIC FACTOR 2); heat shock protein binding / unfolded protein binding | chr5:19466298-19469753 REVERSEweakly similar to ( 134) DNJH_CUCSA DnaJ protein homolog (DNAJ-1) - Cucumis sativus (Cucumber)moderately similar to ( 427) loc_os12g07060 12012.m04696 protein chaperone protein dnaJ, putative, expressed DnaJ PRK10767 DnaJ_C DnaJ D…	-2.02149
20.2.1	stress.abiotic.heat	ciclev10000296m|pacid:20786741	nearly identical (1090) AT4G24190 | Symbols: SHD | SHD (SHEPHERD); ATP binding / unfolded protein binding | chr4:12551902-12555851 REVERSEnearly identical (1132) ENPL_CATRO Endoplasmin homolog precursor (GRP94 homolog) - Catharanthus roseus (Rosy periwinkle) (Madagascar periwinkle)nearly identical (1081) loc_os06g50300 12006.m31934 protein endoplasmin homolog precursor, putative, expressed HSP90 …	-2.32602
20.2.1	stress.abiotic.heat	ciclev10029600m|pacid:20812793	weakly similar to ( 102) AT2G17880 | Symbols: | DNAJ heat shock protein, putative | chr2:7767176-7767658 REVERSEvery weakly similar to (81.6) loc_os08g43490 12008.m08323 protein chaperone protein dnaJ 11, chloroplast precursor, putative, expressedDnaJ no original description	-1.85547
20.2.1	stress.abiotic.heat	ciclev10003758m|pacid:20786202	highly similar to ( 998) AT4G24280 | Symbols: cpHsc70-1 | cpHsc70-1 (chloroplast heat shock protein 70-1); ATP binding | chr4:12590094-12593437 FORWARDnearly identical (1002) HSP7S_PEA Stromal 70 kDa heat shock-related protein, chloroplast precursor - Pisum sativum (Garden pea)highly similar to ( 975) loc_os05g23740 12005.m06668 protein stromal 70 kDa heat shock-related protein, chloroplast precu…	-2.62553
20.2.1	stress.abiotic.heat	ciclev10030729m|pacid:20805797	highly similar to ( 515) AT5G53150 | Symbols: | heat shock protein binding / unfolded protein binding | chr5:21554935-21557202 FORWARDhighly similar to ( 606) loc_os04g31940 12004.m08293 protein heat shock protein binding protein, putative, expressedDnaJ no original description	1.90195
20.2.1	stress.abiotic.heat	ciclev10025609m|pacid:20801809	highly similar to ( 631) AT2G22360 | Symbols: | DNAJ heat shock family protein | chr2:9498162-9500459 FORWARDweakly similar to ( 151) DNJH_CUCSA DnaJ protein homolog (DNAJ-1) - Cucumis sativus (Cucumber)highly similar to ( 593) loc_os05g26926 12005.m06984 protein chaperone protein dnaJ, putative, expressed DnaJ PRK10767 DnaJ_C PRK10266 DnaJ DnaJ DnaJ_CXXCXGXG CbpA no original description	-1.74109
20.2.1	stress.abiotic.heat	ciclev10021287m|pacid:20809305	moderately similar to ( 256) AT4G11660 | Symbols: AT-HSFB2B, HSFB2B | AT-HSFB2B; transcription factor/ transcription repressor | chr4:7043006-7044227 FORWARDmoderately similar to ( 227) loc_os08g43334 12008.m61974 protein heat shock factor protein 7, putative, expressed HSF_DNA-bind HSF HSF1 no original description	-1.56242
20.2.1	stress.abiotic.heat	ciclev10001008m|pacid:20789432	moderately similar to ( 476) AT1G28210 | Symbols: ATJ1 | ATJ1; heat shock protein binding / nucleic acid binding / unfolded protein binding / zinc ion binding | chr1:9854598-9859977 FORWARDweakly similar to ( 116) DNJH_CUCSA DnaJ protein homolog (DNAJ-1) - Cucumis sativus (Cucumber)moderately similar to ( 409) loc_os06g11440 12006.m32015 protein transposon protein, putative, Mutator sub-class, ex…	-1.50168
20.2.1	stress.abiotic.heat	ciclev10017189m|pacid:20815427	weakly similar to ( 132) AT3G57340 | Symbols: | DNAJ heat shock N-terminal domain-containing protein | chr3:21219175-21220278 FORWARDweakly similar to ( 123) loc_os01g37560 12001.m150629 protein chaperone protein dnaJ 49, putative, expressed no original description	1.92854
20.2.1	stress.abiotic.heat	ciclev10017135m|pacid:20815125	weakly similar to ( 138) AT4G21870 | Symbols: | 26.5 kDa class P-related heat shock protein (HSP26.5-P) | chr4:11603756-11604285 REVERSEvery weakly similar to (90.5) loc_os07g33350 12007.m29352 protein hsp20/alpha crystallin family protein, expressed no original description	-1.56262
20.2.1	stress.abiotic.heat	ciclev10014316m|pacid:20816165	nearly identical (1077) AT3G07770 | Symbols: | ATP binding | chr3:2479611-2483970 FORWARDhighly similar to ( 530) ENPL_HORVU Endoplasmin homolog precursor (GRP94 homolog) - Hordeum vulgare (Barley)nearly identical (1014) loc_os12g32986 12012.m27011 protein heat shock protein 83, putative, expressed PRK05218 HtpG HSP90 no original description	-1.78327
20.2.1	stress.abiotic.heat	ciclev10020330m|pacid:20807357	moderately similar to ( 499) AT3G44110 | Symbols: ATJ3, ATJ | ATJ3; protein binding | chr3:15869179-15871059 REVERSEhighly similar to ( 520) DNJH_CUCSA DnaJ protein homolog (DNAJ-1) - Cucumis sativus (Cucumber)highly similar to ( 593) loc_os04g46390 12004.m101607 protein dnaJ protein, putative, expressed DnaJ PRK10767 DnaJ DnaJ_CXXCXGXG DnaJ PRK10266 no original description	1.93117
20.2.1	stress.abiotic.heat	ciclev10012988m|pacid:20799046	weakly similar to ( 120) AT1G59860 | Symbols: | 17.6 kDa class I heat shock protein (HSP17.6A-CI) | chr1:22031474-22031941 FORWARDweakly similar to ( 130) HSP12_MEDSA 18.2 kDa class I heat shock protein - Medicago sativa (Alfalfa)weakly similar to ( 118) loc_os03g15960 12003.m101284 protein 17.4 kDa class I heat shock protein 3, putative, expressed HSP20 alpha-crystallin-Hsps no original descript…	1.5162
20.2.1	stress.abiotic.heat	ciclev10000433m|pacid:20788607	highly similar to (1000) AT4G24280 | Symbols: cpHsc70-1 | cpHsc70-1 (chloroplast heat shock protein 70-1); ATP binding | chr4:12590094-12593437 FORWARDnearly identical (1013) HSP7S_PEA Stromal 70 kDa heat shock-related protein, chloroplast precursor - Pisum sativum (Garden pea)highly similar to ( 987) loc_os05g23740 12005.m06668 protein stromal 70 kDa heat shock-related protein, chloroplast precu…	-4.06355
20.2.1	stress.abiotic.heat	ciclev10030928m|pacid:20803791	nearly identical (1097) AT5G02500 | Symbols: HSC70-1, HSP70-1, AT-HSC70-1, HSC70 | HSC70-1 (HEAT SHOCK COGNATE PROTEIN 70-1); ATP binding | chr5:554055-556334 REVERSEnearly identical (1090) HSP7C_PETHY Heat shock cognate 70 kDa protein - Petunia hybrida (Petunia)nearly identical (1112) loc_os11g47760 12011.m080070 protein heat shock cognate 70 kDa protein 2, putative, expressed HSP70 dnaK DnaK dn…	2.47593
20.2.1	stress.abiotic.heat	ciclev10014483m|pacid:20819246	highly similar to ( 708) AT2G05230 | Symbols: | DNAJ heat shock N-terminal domain-containing protein | chr2:1899818-1901938 REVERSEmoderately similar to ( 483) loc_os02g30620 12002.m33693 protein dnaJ domain containing protein, expressed DnaJ no original description	1.74389
20.2.1	stress.abiotic.heat	ciclev10008033m|pacid:20796045	moderately similar to ( 481) AT3G17830 | Symbols: | DNAJ heat shock family protein | chr3:6101868-6104503 FORWARDweakly similar to ( 132) DNJH_CUCSA DnaJ protein homolog (DNAJ-1) - Cucumis sativus (Cucumber)moderately similar to ( 360) loc_os02g56040 12002.m10628 protein chaperone protein dnaJ, putative, expressed DnaJ PRK10767 PRK10266 DnaJ_C DnaJ DnaJ CbpA no original description	-1.73458
20.2.1	stress.abiotic.heat	ciclev10019095m|pacid:20809601	nearly identical (1049) AT5G52640 | Symbols: HSP81-1, ATHS83, HSP81.1, HSP83, ATHSP90.1 | ATHSP90.1 (HEAT SHOCK PROTEIN 90.1); ATP binding / unfolded protein binding | chr5:21352542-21355147 FORWARDnearly identical (1048) HSP83_IPONI Heat shock protein 83 - Ipomoea nil (Japanese morning glory) (Pharbitis nil)nearly identical (1026) loc_os04g01740 12004.m05490 protein heat shock protein 82, putati…	-9.75154
20.2.1	stress.abiotic.heat	ciclev10019626m|pacid:20807545	highly similar to ( 709) AT2G35720 | Symbols: | DNAJ heat shock N-terminal domain-containing protein | chr2:15016883-15019866 FORWARDhighly similar to ( 677) loc_os10g36370 12010.m06447 protein chaperone protein dnaJ 13, putative, expressed DnaJ DnaJ no original description	-1.76071
20.2.1	stress.abiotic.heat	ciclev10022709m|pacid:20812108	weakly similar to ( 112) AT1G56300 | Symbols: | DNAJ heat shock N-terminal domain-containing protein | chr1:21079022-21080168 REVERSEweakly similar to ( 108) loc_os03g18870 12003.m07307 protein chaperone protein dnaJ, putative, expressed DnaJ DnaJ no original description	1.85195
20.2.1	stress.abiotic.heat	ciclev10025441m|pacid:20801888	highly similar to ( 590) AT1G80030 | Symbols: | DNAJ heat shock protein, putative | chr1:30105398-30108873 REVERSEweakly similar to ( 132) DNJH_CUCSA DnaJ protein homolog (DNAJ-1) - Cucumis sativus (Cucumber)highly similar to ( 559) loc_os02g56040 12002.m10628 protein chaperone protein dnaJ, putative, expressed DnaJ PRK10767 DnaJ_C PRK10266 DnaJ DnaJ DnaJ_CXXCXGXG CbpA no original description	-4.66103
20.2.1	stress.abiotic.heat	ciclev10004408m|pacid:20789992	highly similar to ( 615) AT5G49580 | Symbols: | DNAJ heat shock N-terminal domain-containing protein | chr5:20123823-20126813 REVERSEhighly similar to ( 558) loc_os03g61730 12003.m11054 protein heat shock protein binding protein, putative, expressed DnaJ no original description	1.5103
20.2.1	stress.abiotic.heat	ciclev10012139m|pacid:20798180	moderately similar to ( 439) AT5G01390 | Symbols: | DNAJ heat shock protein, putative | chr5:160500-162199 REVERSEvery weakly similar to ( 100) DNJH_CUCSA DnaJ protein homolog (DNAJ-1) - Cucumis sativus (Cucumber)moderately similar to ( 412) loc_os02g20394 12002.m07281 protein dnaJ homolog subfamily B member 4, putative, expressed DnaJ PRK10767 PRK10266 DnaJ CbpA DnaJ DnaJ_C no original descripti…	-3.08379
20.2.1	stress.abiotic.heat	ciclev10013153m|pacid:20796813	weakly similar to ( 148) AT2G35795 | Symbols: | DNAJ heat shock N-terminal domain-containing protein | chr2:15042321-15043334 FORWARDweakly similar to ( 144) loc_os07g09450 12007.m05400 protein mitochondrial import inner membrane translocase subunit TIM14, putative, expressed no original description	-3.60692
20.2.1	stress.abiotic.heat	ciclev10007224m|pacid:20792968	nearly identical (3462) AT2G26890 | Symbols: GRV2, KAM2 | GRV2 (GRAVITROPISM DEFECTIVE 2); binding / heat shock protein binding | chr2:11462327-11472259 REVERSEnearly identical (3303) loc_os10g42439 12010.m06997 protein GRV2, putative, expressed no original description	-2.04984
20.2.1	stress.abiotic.heat	ciclev10026659m|pacid:20799872	weakly similar to ( 154) AT1G80920 | Symbols: J8 | J8; heat shock protein binding / unfolded protein binding | chr1:30403863-30404549 REVERSE no original description	-1.81968
20.2.1	stress.abiotic.heat	ciclev10002683m|pacid:20789177	very weakly similar to (96.3) AT4G36040 | Symbols: | DNAJ heat shock N-terminal domain-containing protein (J11) | chr4:17049708-17050193 REVERSEvery weakly similar to (84.0) loc_os08g43490 12008.m08323 protein chaperone protein dnaJ 11, chloroplast precursor, putative, expressed DnaJ DnaJ no original description	-4.18483
20.2.1	stress.abiotic.heat	ciclev10028531m|pacid:20813094	highly similar to ( 564) AT3G44110 | Symbols: ATJ3, ATJ | ATJ3; protein binding | chr3:15869179-15871059 REVERSEhighly similar to ( 597) DNJH_CUCSA DnaJ protein homolog (DNAJ-1) - Cucumis sativus (Cucumber)highly similar to ( 605) loc_os03g44620 12003.m34900 protein dnaJ protein, putative, expressed DnaJ PRK10767 DnaJ_CXXCXGXG DnaJ PRK10266 DnaJ no original description	1.7569
20.2.1	stress.abiotic.heat	ciclev10016041m|pacid:20817735	very weakly similar to (97.8) AT2G27140 | Symbols: | heat shock family protein | chr2:11598496-11599264 REVERSE no original description	1.65785
20.2.1	stress.abiotic.heat	ciclev10016256m|pacid:20815768	weakly similar to ( 160) AT1G06460 | Symbols: ACD32.1, ACD31.2 | ACD32.1 (ALPHA-CRYSTALLIN DOMAIN 32.1) | chr1:1967308-1969414 REVERSE no original description	-3.75571
20.2.1	stress.abiotic.heat	ciclev10014322m|pacid:20815714	moderately similar to ( 389) AT3G52490 | Symbols: | heat shock protein-related | chr3:19455850-19458721 REVERSEmoderately similar to ( 259) loc_os11g05820 12011.m04778 protein transposon protein, putative, Mutator sub-class, expressed no original description	-4.62891
20.2.1	stress.abiotic.heat	ciclev10031692m|pacid:20804891	highly similar to ( 542) AT1G24120 | Symbols: ARL1 | ARL1 (ARG1-LIKE 1); heat shock protein binding / unfolded protein binding | chr1:8529283-8531946 REVERSEmoderately similar to ( 489) loc_os02g50760 12002.m33863 protein chaperone protein dnaJ 16, putative, expressed DnaJ DnaJ PRK10767 no original description	-3.14452
20.2.1	stress.abiotic.heat	ciclev10006241m|pacid:20790341	weakly similar to ( 138) AT5G51440 | Symbols: | 23.5 kDa mitochondrial small heat shock protein (HSP23.5-M) | chr5:20891242-20892013 FORWARDweakly similar to ( 130) HS22M_SOYBN Heat shock 22 kDa protein, mitochondrial precursor - Glycine max (Soybean)weakly similar to ( 103) loc_os06g11610 12006.m05878 protein heat shock 22 kDa protein, mitochondrial precursor, putative, expressed no original des…	-1.88232
20.2.1	stress.abiotic.heat	ciclev10032269m|pacid:20805060	moderately similar to ( 360) AT1G59725 | Symbols: | DNAJ heat shock protein, putative | chr1:21950738-21952210 FORWARDvery weakly similar to ( 100) DNJH_CUCSA DnaJ protein homolog (DNAJ-1) - Cucumis sativus (Cucumber)moderately similar to ( 260) loc_os08g28700 12008.m06875 protein dnaJ homolog subfamily B member 1, putative, expressed DnaJ DnaJ PRK10767 PRK10266 CbpA DnaJ_C DnaJ no original descr…	1.99371
20.2.1	stress.abiotic.heat	ciclev10033027m|pacid:20805469	weakly similar to ( 170) AT5G16650 | Symbols: | DNAJ heat shock N-terminal domain-containing protein | chr5:5463446-5465075 REVERSEweakly similar to ( 166) loc_os02g46640 12002.m09701 protein chaperone protein dnaJ, putative, expressed DnaJ DnaJ no original description	-2.18559
20.2.2	stress.abiotic.cold	ciclev10004574m|pacid:20790418	weakly similar to ( 116) AT5G52300 | Symbols: RD29B, LTI65 | LTI65 (LOW-TEMPERATURE-INDUCED 65) | chr5:21237205-21239404 FORWARD no original description	2.10628
20.2.2	stress.abiotic.cold	ciclev10029293m|pacid:20813700	moderately similar to ( 239) AT3G50830 | Symbols: COR413-PM2, ATCOR413-PM2 | COR413-PM2 (COLD-REGULATED 413-PLASMA MEMBRANE 2) | chr3:18894109-18895355 REVERSEmoderately similar to ( 213) loc_os03g55850 12003.m10496 protein cold acclimation protein COR413-PM1, putative, expressedWCOR413 no original description	-3.24393
20.2.2	stress.abiotic.cold	ciclev10012955m|pacid:20798087	moderately similar to ( 215) AT3G53990 | Symbols: | universal stress protein (USP) family protein | chr3:19989658-19991019 REVERSEweakly similar to ( 180) loc_os01g63010 12001.m12419 protein USP family protein, putative, expressedUSP_Like Usp no original description	3.41294
20.2.3	stress.abiotic.drought/salt	ciclev10031472m|pacid:20805102	highly similar to ( 577) AT2G03480 | Symbols: | dehydration-responsive protein-related | chr2:1051509-1054090 FORWARDmoderately similar to ( 370) loc_os02g51860 12002.m10217 protein ATP binding protein, putative, expressedDUF248 no original description	-9.16742
20.2.3	stress.abiotic.drought/salt	ciclev10030989m|pacid:20804688	nearly identical (1087) AT1G26850 | Symbols: | dehydration-responsive family protein | chr1:9301146-9303432 REVERSEhighly similar to ( 971) loc_os09g24900 12009.m22086 protein ankyrin protein kinase-like, putative, expressedDUF248 no original description	-2.74989
20.2.3	stress.abiotic.drought/salt	ciclev10016618m|pacid:20816233	weakly similar to ( 125) AT4G20260 | Symbols: ATPCAP1, PCAP1 | DREPP plasma membrane polypeptide family protein | chr4:10941593-10943227 FORWARDvery weakly similar to (84.3) SRS1_ORYSA Salt-stress root protein RS1 - Oryza sativa (Rice)weakly similar to ( 112) loc_os02g18410 12002.m07084 protein DREPP2 protein, putative, expressedDREPP no original description	-2.36102
20.2.3	stress.abiotic.drought/salt	ciclev10000392m|pacid:20787035	highly similar to ( 800) AT1G58520 | Symbols: RXW8 | hydrolase, acting on ester bonds / lipase | chr1:21729913-21731344 FORWARDhighly similar to ( 772) loc_os12g43720 12012.m08145 protein RXW8, putative, expressed DUF221 COG5594 no original description	-3.12634
20.2.3	stress.abiotic.drought/salt	ciclev10019404m|pacid:20809879	nearly identical (1032) AT4G00740 | Symbols: | dehydration-responsive protein-related | chr4:307815-310298 REVERSEhighly similar to ( 787) loc_os04g48140 12004.m09752 protein methyltransferase family protein, putative, expressedDUF248 no original description	-1.63604
20.2.3	stress.abiotic.drought/salt	ciclev10000311m|pacid:20787914	highly similar to ( 999) AT2G34300 | Symbols: | dehydration-responsive protein-related | chr2:14473916-14476811 REVERSEhighly similar to ( 895) loc_os01g66110 12001.m42777 protein ankyrin-like protein, putative, expressedDUF248 no original description	-9.30378
20.2.3	stress.abiotic.drought/salt	ciclev10014407m|pacid:20815065	highly similar to ( 882) AT1G30360 | Symbols: ERD4 | ERD4 (early-responsive to dehydration 4) | chr1:10715892-10718799 FORWARDhighly similar to ( 815) loc_os07g05570 12007.m29066 protein ERD4 protein, putative, expressed COG5594 DUF221 no original description	-2.38492
20.2.3	stress.abiotic.drought/salt	ciclev10011183m|pacid:20796239	highly similar to ( 886) AT3G01100 | Symbols: HYP1, ATHYP1 | HYP1 (HYPOTHETICAL PROTEIN 1) | chr3:35810-38176 REVERSEhighly similar to ( 725) loc_os12g39320 12012.m07717 protein HYP1, putative, expressed DUF221 COG5594 no original description	-4.14263
20.2.3	stress.abiotic.drought/salt	ciclev10010091m|pacid:20793283	weakly similar to ( 103) AT4G28088 | Symbols: | hydrophobic protein, putative / low temperature and salt responsive protein, putative | chr4:13961244-13961560 REVERSEvery weakly similar to (80.9) OSR8_ORYSA Hydrophobic protein OSR8 - Oryza sativa (Rice)very weakly similar to (80.9) loc_os09g38560 12009.m60257 protein expressed protein no original description	-2.14957
20.2.3	stress.abiotic.drought/salt	ciclev10006124m|pacid:20789472	weakly similar to ( 120) AT2G41430 | Symbols: ERD15, LSR1, CID1 | ERD15 (EARLY RESPONSIVE TO DEHYDRATION 15); protein binding | chr2:17269736-17270314 FORWARD no original description	-2.2584
20.2.3	stress.abiotic.drought/salt	ciclev10000643m|pacid:20789068	nearly identical (1030) AT1G31850 | Symbols: | dehydration-responsive protein, putative | chr1:11431165-11433443 FORWARDhighly similar to ( 538) loc_os06g01450 12006.m04884 protein methyltransferase, putative, expressedDUF248 no original description	-2.09839
20.2.4	stress.abiotic.touch/wounding	ciclev10026059m|pacid:20800205	moderately similar to ( 301) AT5G66050 | Symbols: | LOCATED IN: chloroplast; EXPRESSED IN: 24 plant structures; EXPRESSED DURING: 15 growth stages; CONTAINS InterPro DOMAIN/s: Protein of unknown function DUF151 (InterPro:IPR003729); BEST Arabidopsis thaliana protein match is: wound-responsive family protein (TAIR:AT1G19660.2); Has 338 Blast hits to 338 proteins in 128 species: Archae - 11; Bacter…	-2.16479
20.2.4	stress.abiotic.touch/wounding	ciclev10002136m|pacid:20788901	weakly similar to ( 112) AT1G21610 | Symbols: | wound-responsive family protein | chr1:7574104-7578643 FORWARDweakly similar to ( 142) loc_os01g66050 12001.m12713 protein expressed protein no original description	-1.85547
20.2.99	stress.abiotic.unspecified	ciclev10002689m|pacid:20788886	weakly similar to ( 166) AT3G62550 | Symbols: | universal stress protein (USP) family protein | chr3:23136194-23137074 FORWARDweakly similar to ( 195) loc_os01g19820 12001.m150564 protein universal stress protein, putative, expressedUSP_Like Usp no original description	2.05533
20.2.99	stress.abiotic.unspecified	ciclev10029454m|pacid:20812562	moderately similar to ( 223) AT2G47710 | Symbols: | universal stress protein (USP) family protein | chr2:19555045-19555956 REVERSEmoderately similar to ( 205) loc_os12g36640 12012.m07450 protein fiber protein Fb19, putative, expressed no original description	-2.88024
20.2.99	stress.abiotic.unspecified	ciclev10016926m|pacid:20815784	moderately similar to ( 305) AT5G14680 | Symbols: | universal stress protein (USP) family protein | chr5:4731620-4733025 REVERSEmoderately similar to ( 305) loc_os02g47840 12002.m100812 protein ethylene response protein, putative, expressedUSP_Like no original description	2.93423
20.2.99	stress.abiotic.unspecified	ciclev10002743m|pacid:20787892	weakly similar to ( 190) AT4G08685 | Symbols: SAH7 | SAH7 | chr4:5550563-5551259 FORWARDweakly similar to ( 121) PSC13_MAIZE Pollen-specific protein C13 precursor - Zea mays (Maize)weakly similar to ( 156) loc_os10g22590 12010.m05266 protein pollen-specific protein C13 precursor, putative, expressedPollen_Ole_e_I no original description	-3.5265
20.2.99	stress.abiotic.unspecified	ciclev10016399m|pacid:20815658	moderately similar to ( 258) AT1G11360 | Symbols: | universal stress protein (USP) family protein | chr1:3822171-3822899 REVERSEmoderately similar to ( 225) loc_os01g57450 12001.m11896 protein USP family protein, putative, expressed no original description	-1.56821
21.1	redox.thioredoxin	ciclev10021497m|pacid:20810588	moderately similar to ( 253) AT5G61440 | Symbols: ACHT5 | ACHT5 (ATYPICAL CYS HIS RICH THIOREDOXIN 5) | chr5:24707658-24708684 FORWARDmoderately similar to ( 246) loc_os03g21000 12003.m35200 protein thioredoxin-like 1, putative, expressed no original description	-9.2384
21.1	redox.thioredoxin	ciclev10017163m|pacid:20815650	weakly similar to ( 185) AT3G53220 | Symbols: | thioredoxin family protein | chr3:19722032-19722615 FORWARD TRX_family no original description	-2.85547
21.1	redox.thioredoxin	ciclev10013081m|pacid:20798686	weakly similar to ( 166) AT5G39950 | Symbols: ATTRX2, ATH2, ATTRXH2, TRXH2 | ATTRX2 (THIOREDOXIN 2); oxidoreductase, acting on sulfur group of donors, disulfide as acceptor | chr5:15990885-15991881 REVERSEweakly similar to ( 110) TRXH_WHEAT Thioredoxin H-type (TRX-H) (TrxTa) - Triticum aestivum (Wheat)weakly similar to ( 129) loc_os07g09310 12007.m29090 protein thioredoxin H-type, putative, expre…	1.98168
21.1	redox.thioredoxin	ciclev10032824m|pacid:20805565	weakly similar to ( 188) AT1G50320 | Symbols: ATHX, ATX | ATHX; enzyme activator | chr1:18638606-18639464 REVERSEvery weakly similar to (87.8) TRXM_MAIZE Thioredoxin M-type, chloroplast precursor (TRX-M) - Zea mays (Maize)weakly similar to ( 173) loc_os04g57930 12004.m10677 protein thioredoxin X, chloroplast precursor, putative, expressed Thioredoxin TRX_family trxA COG3118 PDI_a_family PRK10996 …	-2.06454
21.1	redox.thioredoxin	ciclev10001862m|pacid:20787962	moderately similar to ( 334) AT1G34780 | Symbols: ATAPRL4 | ATAPRL4 (APR-like 4) | chr1:12748835-12750124 REVERSEmoderately similar to ( 263) loc_os02g51850 12002.m33878 protein OsAPRL3 - Oryza sativa adenosine 5'-phosphosulfate reductase-like, expressed PDI_a_ERp44_like no original description	-3.63472
21.1	redox.thioredoxin	ciclev10012859m|pacid:20798423	weakly similar to ( 192) AT5G06690 | Symbols: WCRKC1 | WCRKC1 (WCRKC THIOREDOXIN 1) | chr5:2060852-2061956 REVERSEweakly similar to ( 155) loc_os02g53400 12002.m10369 protein thioredoxin-like 5, chloroplast precursor, putative, expressed no original description	-2.42699
21.1	redox.thioredoxin	ciclev10002498m|pacid:20788145	moderately similar to ( 252) AT5G06430 | Symbols: | thioredoxin-related | chr5:1963580-1964251 REVERSEweakly similar to ( 176) loc_os11g38040 12011.m07651 protein expressed protein no original description	-3.04675
21.1	redox.thioredoxin	ciclev10002434m|pacid:20786389	moderately similar to ( 234) AT1G07700 | Symbols: | thioredoxin family protein | chr1:2380297-2381127 FORWARDweakly similar to ( 187) loc_os02g35900 12002.m100241 protein thioredoxin-like 2, chloroplast precursor, putative, expressed no original description	-2.15687
21.1	redox.thioredoxin	ciclev10017019m|pacid:20816556	weakly similar to ( 125) AT5G08410 | Symbols: FTRA2 | FTRA2 (ferredoxin/thioredoxin reductase subunit A (variable subunit) 2); catalytic/ ferredoxin reductase/ ferredoxin:thioredoxin reductase/ lipoate synthase | chr5:2709974-2710528 REVERSEweakly similar to ( 105) FTRV_MAIZE Ferredoxin-thioredoxin reductase, variable chain (FTR-V) (Ferredoxin-thioredoxin reductase subunit A) (FTR-A) - Zea mays (…	-1.96334
21.1	redox.thioredoxin	ciclev10033071m|pacid:20802665	weakly similar to ( 122) AT1G59730 | Symbols: ATH7 | ATH7 (thioredoxin H-type 7) | chr1:21952759-21953392 REVERSEvery weakly similar to (93.6) TRXH_ORYSA Thioredoxin H-type (TRX-H) (Phloem sap 13 kDa protein 1) - Oryza sativa (Rice)weakly similar to ( 105) loc_os03g58630 12003.m10768 protein thioredoxin H-type 5, putative, expressed TRX_family no original description	-3.11074
21.1	redox.thioredoxin	ciclev10002404m|pacid:20787154	very weakly similar to (97.1) TRXM_PEA Thioredoxin M-type, chloroplast precursor (TRX-M) - Pisum sativum (Garden pea) no original description	-1.51051
21.1	redox.thioredoxin	ciclev10015059m|pacid:20818301	highly similar to ( 735) AT4G04950 | Symbols: | thioredoxin family protein | chr4:2517882-2519924 REVERSEhighly similar to ( 670) loc_os10g35720 12010.m22006 protein OsGrx_S17 - glutaredoxin subgroup II, expressed GRX_PICOT_like COG0278 TRX_PICOT PRK10824 GRX_family TRX_family no original description	-1.84324
21.1	redox.thioredoxin	ciclev10009624m|pacid:20794017	weakly similar to ( 181) AT3G15360 | Symbols: ATHM4, TRX-M4, ATM4 | TRX-M4 (ARABIDOPSIS THIOREDOXIN M-TYPE 4); enzyme activator | chr3:5188448-5189457 FORWARDweakly similar to ( 172) TRXM_PEA Thioredoxin M-type, chloroplast precursor (TRX-M) - Pisum sativum (Garden pea)weakly similar to ( 169) loc_os02g42700 12002.m09305 protein thioredoxin M-type, chloroplast precursor, putative, expressed Thior…	-2.01542
21.1.1	redox.thioredoxin.PDIL	ciclev10025300m|pacid:20800815	highly similar to ( 590) AT3G16110 | Symbols: ATPDIL1-6, ATPDI4, PDI4 | ATPDIL1-6 (PDI-LIKE 1-6); protein disulfide isomerase | chr3:5460955-5463666 REVERSEweakly similar to ( 181) PDI_RICCO Protein disulfide-isomerase precursor (EC 5.3.4.1) (PDI) - Ricinus communis (Castor bean)moderately similar to ( 474) loc_os06g06790 12006.m05404 protein OsPDIL1-5 - Oryza sativa protein disulfide isomerase, …	-1.57521
21.2	redox.ascorbate and glutathione	ciclev10005756m|pacid:20789611	moderately similar to ( 246) AT3G48890 | Symbols: ATMP2, ATMAPR3, MSBP2, MAPR3 | ATMP2; heme binding | chr3:18129669-18131353 FORWARDmoderately similar to ( 208) loc_os10g35870 12010.m06404 protein membrane steroid-binding protein 1, putative, expressed no original description	-2.37577
21.2	redox.ascorbate and glutathione	ciclev10022813m|pacid:20807764	weakly similar to ( 183) AT5G53560 | Symbols: ATB5-A, B5 #2, ATCB5-E, CB5-E | CB5-E (CYTOCHROME B5 ISOFORM E); heme binding | chr5:21759628-21760353 FORWARDweakly similar to ( 160) CYB5_TOBAC Cytochrome b5 - Nicotiana tabacum (Common tobacco)weakly similar to ( 158) loc_os10g37420 12010.m21998 protein cytochrome b5, putative, expressed Cyt-b5 CYB5 no original description	-2.50376
21.2	redox.ascorbate and glutathione	ciclev10009947m|pacid:20794632	weakly similar to ( 135) AT1G60660 | Symbols: B5 #5, ATCB5LP, CB5LP | CB5LP (CYTOCHROME B5-LIKE PROTEIN); heme binding | chr1:22342589-22342954 REVERSEvery weakly similar to (80.1) CYB5_ORYSA Cytochrome b5 - Oryza sativa (Rice)weakly similar to ( 119) loc_os08g29669 12008.m80263 protein cytochrome b5, putative, expressed Cyt-b5 no original description	-2.01336
21.2.1	redox.ascorbate and glutathione.ascorbate	ciclev10012501m|pacid:20798257	moderately similar to ( 367) AT5G16710 | Symbols: DHAR3 | DHAR3 (dehydroascorbate reductase 1); glutathione dehydrogenase (ascorbate) | chr5:5483312-5484926 FORWARDmoderately similar to ( 357) loc_os06g12630 12006.m091563 protein dehydroascorbate reductase, putative, expressed GST_C_DHAR Gst no original description	-1.60772
21.2.1	redox.ascorbate and glutathione.ascorbate	ciclev10030198m|pacid:20814126	moderately similar to ( 407) AT1G07890 | Symbols: APX1, CS1 | APX1 (ascorbate peroxidase 1); L-ascorbate peroxidase | chr1:2438005-2439435 FORWARDmoderately similar to ( 401) APX1_PEA L-ascorbate peroxidase, cytosolic (EC 1.11.1.11) (AP) (PsAPx01) - Pisum sativum (Garden pea)moderately similar to ( 396) loc_os03g17690 12003.m101302 protein OsAPx1 - Cytosolic Ascorbate Peroxidase encoding gene, ex…	-3.04898
21.2.1	redox.ascorbate and glutathione.ascorbate	ciclev10001194m|pacid:20789418	highly similar to ( 584) AT1G77490 | Symbols: TAPX | TAPX (THYLAKOIDAL ASCORBATE PEROXIDASE); L-ascorbate peroxidase | chr1:29117688-29120046 FORWARDhighly similar to ( 541) APX8_ORYSA Probable L-ascorbate peroxidase 8, chloroplast precursor (EC 1.11.1.11) (OsAPx08) - Oryza sativa (Rice)highly similar to ( 541) loc_os02g34810 12002.m08570 protein OsAPx8 - Thylakoid-bound Ascorbate Peroxidase enco…	-3.73725
21.2.1	redox.ascorbate and glutathione.ascorbate	ciclev10028990m|pacid:20813049	moderately similar to ( 463) AT4G35000 | Symbols: APX3 | APX3 (ASCORBATE PEROXIDASE 3); L-ascorbate peroxidase | chr4:16665007-16667541 REVERSEmoderately similar to ( 433) APX4_ORYSA Probable L-ascorbate peroxidase 4 (EC 1.11.1.11) (OsAPx04) - Oryza sativa (Rice)moderately similar to ( 433) loc_os08g43560 12008.m26783 protein OsAPx4 - Peroxisomal Ascorbate Peroxidase encoding gene, expressedascor…	-2.23658
21.2.1.2	redox.ascorbate and glutathione.ascorbate.GDP-L-galactose-hexose-1-phosphate guanyltransferase	ciclev10017717m|pacid:20818509	weakly similar to ( 152) AT4G26850 | Symbols: VTC2 | VTC2 (vitamin c defective 2); GDP-D-glucose phosphorylase/ GDP-galactose:glucose-1-phosphate guanyltransferase/ GDP-galactose:mannose-1-phosphate guanyltransferase/ GDP-galactose:myoinositol-1-phosphate guanyltransferase/ galactose-1-phosphate guanylyltra | chr4:13499262-13501145 REVERSEmoderately similar to ( 238) loc_os12g41800 12012.m26972 p…	-10.5727
21.2.1.5	redox.ascorbate and glutathione.ascorbate.L-Galactono-1,4-lactone dehydrogenase	ciclev10004603m|pacid:20790548	highly similar to ( 899) AT3G47930 | Symbols: ATGLDH | ATGLDH (L-GALACTONO-1,4-LACTONE DEHYDOROGENASE); L-gulono-1,4-lactone dehydrogenase/ galactonolactone dehydrogenase | chr3:17684500-17686940 FORWARDhighly similar to ( 803) loc_os12g04520 12012.m04446 protein L-Galactono-1,4-lactone dehydrogenase, putative GlcD FAD_binding_4 no original description	-2.24957
21.2.2	redox.ascorbate and glutathione.glutathione	ciclev10022566m|pacid:20810150	moderately similar to ( 275) AT1G63460 | Symbols: | glutathione peroxidase, putative | chr1:23535118-23536326 FORWARDmoderately similar to ( 255) GPX4_MESCR Probable phospholipid hydroperoxide glutathione peroxidase (EC 1.11.1.12) (PHGPx) - Mesembryanthemum crystallinum (Common ice plant)moderately similar to ( 257) loc_os02g44500 12002.m09490 protein phospholipid hydroperoxide glutathione peroxi…	-9.65284
21.2.2	redox.ascorbate and glutathione.glutathione	ciclev10000728m|pacid:20785479	highly similar to ( 728) AT5G27380 | Symbols: GSH2, GSHB | GSH2 (GLUTATHIONE SYNTHETASE 2); glutathione synthase | chr5:9668211-9670912 REVERSEhighly similar to ( 737) GSHB_BRAJU Glutathione synthetase, chloroplast precursor (EC 6.3.2.3) (Glutathione synthase) (GSH synthetase) (GSH-S) - Brassica juncea (Leaf mustard) (Indian mustard)highly similar to ( 683) loc_os11g42350 12011.m28855 protein glu…	-3.8451
21.2.2	redox.ascorbate and glutathione.glutathione	ciclev10007750m|pacid:20792997	highly similar to ( 807) AT4G29210 | Symbols: GGT4 | GGT4 (GAMMA-GLUTAMYL TRANSPEPTIDASE 4); gamma-glutamyltransferase/ glutathione gamma-glutamylcysteinyltransferase | chr4:14400990-14402752 FORWARDhighly similar to ( 693) loc_os01g05810 12001.m07212 protein gamma-glutamyltranspeptidase 1 precursor, putative, expressed G_glu_transpept Ggt ggt no original description	-2.33914
21.4	redox.glutaredoxins	ciclev10020737m|pacid:20811320	moderately similar to ( 293) AT1G64500 | Symbols: | glutaredoxin family protein | chr1:23953270-23954376 FORWARDmoderately similar to ( 222) loc_os01g13480 12001.m07957 protein electron transporter/ thiol-disulfide exchange intermediate, putative, expressed GRX_GRX_like no original description	1.94996
21.4	redox.glutaredoxins	ciclev10026637m|pacid:20799643	moderately similar to ( 230) AT3G15660 | Symbols: ATGRX4, GRX4 | GRX4 (GLUTAREDOXIN 4); metal ion binding | chr3:5308134-5309383 REVERSEweakly similar to ( 175) loc_os01g34620 12001.m43042 protein OsGrx_S15.1 - glutaredoxin subgroup II, expressed GRX_PICOT_like COG0278 PRK10824 GRX_family no original description	-9.65284
21.4	redox.glutaredoxins	ciclev10023013m|pacid:20806382	weakly similar to ( 140) AT1G03020 | Symbols: | glutaredoxin family protein | chr1:698207-698515 REVERSEweakly similar to ( 102) loc_os01g27140 12001.m09165 protein glutaredoxin, putative, expressed GRX_GRXh_1_2_like no original description	-4.07286
21.5	redox.peroxiredoxin	ciclev10009744m|pacid:20793923	moderately similar to ( 273) AT1G65980 | Symbols: TPX1 | TPX1 (thioredoxin-dependent peroxidase 1); antioxidant/ oxidoreductase | chr1:24559595-24560753 REVERSEmoderately similar to ( 250) loc_os01g48420 12001.m11033 protein peroxiredoxin-5, mitochondrial precursor, putative, expressed PRX5_like AHP1 Redoxin PRX_family no original description	-3.67451
21.5	redox.peroxiredoxin	ciclev10009453m|pacid:20795636	moderately similar to ( 274) AT3G26060 | Symbols: ATPRX Q | ATPRX Q; antioxidant/ peroxiredoxin | chr3:9524807-9526123 FORWARDmoderately similar to ( 265) loc_os06g09610 12006.m05679 protein peroxiredoxin bcp, putative, expressed PRX_BCP Bcp PRX_family AhpC-TSA PRX_AhpE_like bcp Redoxin AhpC PRX_Typ2cys TlpA_like_family no original description	-2.92095
21.5	redox.peroxiredoxin	ciclev10012642m|pacid:20799166	moderately similar to ( 259) AT3G52960 | Symbols: | peroxiredoxin type 2, putative | chr3:19639699-19640403 FORWARDmoderately similar to ( 254) loc_os06g42000 12006.m08732 protein peroxiredoxin-5, mitochondrial precursor, putative, expressed PRX5_like AHP1 Redoxin PRX_family no original description	-4.35438
21.6	redox.dismutases and catalases	ciclev10029196m|pacid:20813371	moderately similar to ( 243) AT2G28190 | Symbols: CSD2, CZSOD2 | CSD2 (COPPER/ZINC SUPEROXIDE DISMUTASE 2); superoxide dismutase | chr2:12014548-12016303 FORWARDmoderately similar to ( 244) SODCP_VITVI Superoxide dismutase [Cu-Zn], chloroplast precursor (EC 1.15.1.1) - Vitis vinifera (Grape)moderately similar to ( 235) loc_os08g44770 12008.m080238 protein superoxide dismutase, chloroplast precurs…	-2.7691
21.6	redox.dismutases and catalases	ciclev10002756m|pacid:20789303	weakly similar to ( 172) AT1G08830 | Symbols: CSD1 | CSD1 (COPPER/ZINC SUPEROXIDE DISMUTASE 1); superoxide dismutase | chr1:2827700-2829053 FORWARDweakly similar to ( 180) SODC1_MESCR Superoxide dismutase [Cu-Zn] 1 (EC 1.15.1.1) - Mesembryanthemum crystallinum (Common ice plant)weakly similar to ( 189) loc_os03g22810 12003.m35223 protein superoxide dismutase 1, putative, expressed Sod_Cu Cu-Zn_Su…	-2.22578
21.6	redox.dismutases and catalases	ciclev10032493m|pacid:20803475	moderately similar to ( 384) AT5G23310 | Symbols: FSD3 | FSD3 (FE SUPEROXIDE DISMUTASE 3); superoxide dismutase | chr5:7850624-7852241 FORWARDmoderately similar to ( 226) SODF_NICPL Superoxide dismutase [Fe], chloroplast (EC 1.15.1.1) (Fragment) - Nicotiana plumbaginifolia (Leadwort-leaved tobacco)moderately similar to ( 331) loc_os06g05110 12006.m31976 protein superoxide dismutase, chloroplast, …	-2.73344
22.1.3	polyamine metabolism.synthesis.arginine decarboxylase	ciclev10027873m|pacid:20814377	highly similar to ( 926) AT2G16500 | Symbols: ADC1, ARGDC1, ARGDC, SPE1 | ADC1 (ARGININE DECARBOXYLASE 1); arginine decarboxylase | chr2:7150796-7152904 REVERSEhighly similar to ( 954) SPE1_PEA Arginine decarboxylase (EC 4.1.1.19) (ARGDC) (ADC) - Pisum sativum (Garden pea)highly similar to ( 783) loc_os06g04070 12006.m05138 protein arginine decarboxylase, putative, expressedPRK05354 SpeA Orn_Arg_…	1.87593
22.1.4	polyamine metabolism.synthesis.agmatine deiminase	ciclev10020592m|pacid:20809309	highly similar to ( 608) AT5G08170 | Symbols: EMB1873, ATAIH | EMB1873 (EMBRYO DEFECTIVE 1873); agmatine deiminase | chr5:2628663-2631047 REVERSEhighly similar to ( 540) loc_os04g39210 12004.m08910 protein agmatine deiminase, putative, expressedPAD_porph COG2957 no original description	-10.1306
23.1.1.10	nucleotide metabolism.synthesis.pyrimidine.CTP synthetase	ciclev10004584m|pacid:20791562	highly similar to ( 956) AT3G12670 | Symbols: emb2742 | emb2742 (embryo defective 2742); CTP synthase/ catalytic | chr3:4020351-4024086 REVERSEhighly similar to ( 945) loc_os01g43020 12001.m10565 protein CTP synthase, putative, expressed PRK05380 PyrG CTP_synth_N CTGs GATase1_CTP_Synthase GATase PRK06186 no original description	-10.4305
23.1.2.1	nucleotide metabolism.synthesis.purine.amidophosphoribosyltransferase	ciclev10028076m|pacid:20814895	highly similar to ( 879) AT4G34740 | Symbols: ATASE2, CIA1, ATPURF2 | ATASE2 (GLN PHOSPHORIBOSYL PYROPHOSPHATE AMIDOTRANSFERASE 2); amidophosphoribosyltransferase | chr4:16574894-16576579 REVERSEhighly similar to ( 833) PUR1_SOYBN Amidophosphoribosyltransferase, chloroplast precursor (EC 2.4.2.14) (Glutamine phosphoribosylpyrophosphate amidotransferase) (ATASE) (GPAT) - Glycine max (Soybean)highl…	1.97648
23.1.2.3	nucleotide metabolism.synthesis.purine.GAR transformylase	ciclev10016118m|pacid:20815980	moderately similar to ( 326) AT1G31220 | Symbols: | phosphoribosylglycinamide formyltransferase | chr1:11157064-11158408 FORWARDmoderately similar to ( 372) PUR3_VIGUN Phosphoribosylglycinamide formyltransferase, chloroplast precursor (EC 2.1.2.2) (GART) (GAR transformylase) (5'-phosphoribosylglycinamide transformylase) - Vigna unguiculata (Cowpea)moderately similar to ( 342) loc_os08g39160 12008…	-3.20667
23.1.2.6	nucleotide metabolism.synthesis.purine.AIR carboxylase	ciclev10021626m|pacid:20810345	weakly similar to ( 109) AT2G37690 | Symbols: | phosphoribosylaminoimidazole carboxylase, putative / AIR carboxylase, putative | chr2:15806111-15810240 FORWARDvery weakly similar to (96.3) loc_os01g10280 12001.m150504 protein phosphoribosylaminoimidazole carboxylase, chloroplast precursor, putative, expressedPurE AIRC no original description	-3.20064
23.1.2.9	nucleotide metabolism.synthesis.purine.AICAR transformylase	ciclev10014669m|pacid:20818016	highly similar to ( 972) AT2G35040 | Symbols: | AICARFT/IMPCHase bienzyme family protein | chr2:14765347-14768269 REVERSEhighly similar to ( 922) loc_os08g10570 12008.m26473 protein bifunctional purine biosynthesis protein purH, putative, expressed purH PurH AICARFT_IMPCHas IMPCH PRK07106 no original description	-1.587
23.1.3	nucleotide metabolism.synthesis.PRS-PP	ciclev10031735m|pacid:20804913	highly similar to ( 579) AT1G10700 | Symbols: | ribose-phosphate pyrophosphokinase 3 / phosphoribosyl diphosphate synthetase 3 (PRS3) | chr1:3554157-3556274 FORWARDhighly similar to ( 570) KPRS3_SPIOL Ribose-phosphate pyrophosphokinase 3, mitochondrial precursor (EC 2.7.6.1) (Phosphoribosyl pyrophosphate synthetase 3) - Spinacia oleracea (Spinach)highly similar to ( 538) loc_os01g52530 12001.m114…	-2.57409
23.2	nucleotide metabolism.degradation	ciclev10016037m|pacid:20816898	moderately similar to ( 444) AT2G26230 | Symbols: | uricase / urate oxidase / nodulin 35, putative | chr2:11164956-11166968 FORWARDmoderately similar to ( 486) URIC_PHAVU Uricase-2 (EC 1.7.3.3) (Uricase II) (Urate oxidase) (Nodule-specific uricase) - Phaseolus vulgaris (Kidney bean) (French bean)moderately similar to ( 372) loc_os01g64520 12001.m97562 protein uricase, putative, expressed Uricase …	-9.43045
23.2	nucleotide metabolism.degradation	ciclev10030660m|pacid:20803858	highly similar to ( 993) AT2G38280 | Symbols: FAC1, ATAMPD | FAC1 (EMBRYONIC FACTOR1); AMP deaminase | chr2:16033767-16038793 REVERSEhighly similar to ( 958) AMPD_ORYSA Probable AMP deaminase (EC 3.5.4.6) - Oryza sativa (Rice)highly similar to ( 958) loc_os07g49270 12007.m09136 protein AMP deaminase, putative, expressed AMPD A_deaminase Add ADA_AMPD no original description	-2.99285
23.2	nucleotide metabolism.degradation	ciclev10015698m|pacid:20817478	highly similar to ( 508) AT4G04880 | Symbols: | adenosine/AMP deaminase family protein | chr4:2465055-2467103 REVERSEmoderately similar to ( 461) loc_os07g46630 12007.m08880 protein deaminase, putative, expressed ADA_AMPD PRK09358 ADA Add A_deaminase no original description	-1.9046
23.3	nucleotide metabolism.salvage	ciclev10000797m|pacid:20788999	highly similar to ( 643) AT1G72040 | Symbols: | deoxynucleoside kinase family | chr1:27112159-27114248 REVERSEhighly similar to ( 613) loc_os01g65350 12001.m12648 protein ATP binding protein, putative, expressed dNK dNK COG1428 no original description	-5.5468
23.3.1.1	nucleotide metabolism.salvage.phosphoribosyltransferases.aprt	ciclev10009485m|pacid:20795773	moderately similar to ( 278) AT5G11160 | Symbols: APT5 | APT5 (Adenine phosphoribosyltransferase 5); adenine phosphoribosyltransferase | chr5:3550774-3551986 FORWARDmoderately similar to ( 232) APT1_WHEAT Adenine phosphoribosyltransferase 1 (EC 2.4.2.7) (APRT 1) - Triticum aestivum (Wheat)moderately similar to ( 253) loc_os04g42520 12004.m78967 protein adenine phosphoribosyltransferase 2, putativ…	-1.7691
23.3.1.1	nucleotide metabolism.salvage.phosphoribosyltransferases.aprt	ciclev10022476m|pacid:20808828	moderately similar to ( 283) AT4G12440 | Symbols: APT4 | adenine phosphoribosyltransferase, putative | chr4:7376268-7380120 FORWARDmoderately similar to ( 267) APT1_WHEAT Adenine phosphoribosyltransferase 1 (EC 2.4.2.7) (APRT 1) - Triticum aestivum (Wheat)moderately similar to ( 294) loc_os07g30150 12007.m07285 protein adenine phosphoribosyltransferase 1, putative, expressed PRK02304 Apt PRK12560…	-8.93369
23.3.1.3	nucleotide metabolism.salvage.phosphoribosyltransferases.upp	ciclev10012178m|pacid:20796252	moderately similar to ( 378) AT3G53900 | Symbols: | uracil phosphoribosyltransferase, putative / UMP pyrophosphorylase, putative / UPRTase, putative | chr3:19956914-19959006 REVERSEmoderately similar to ( 397) UPP_TOBAC Uracil phosphoribosyltransferase (EC 2.4.2.9) (UMP pyrophosphorylase) (UPRTase) - Nicotiana tabacum (Common tobacco)moderately similar to ( 343) loc_os05g38170 12005.m07996 protei…	-2.9748
23.3.2.2	nucleotide metabolism.salvage.nucleoside kinases.uridine kinase	ciclev10014169m|pacid:20816424	nearly identical (1243) AT2G01460 | Symbols: | ATP binding / kinase | chr2:206136-211765 FORWARDhighly similar to ( 915) loc_os04g21110 12004.m07264 protein expressed protein UMPK_like Udk UMPK PRK05480 no original description	-3.05541
23.3.2.3	nucleotide metabolism.salvage.nucleoside kinases.thymidine kinase	ciclev10016471m|pacid:20818153	moderately similar to ( 310) AT3G07800 | Symbols: | thymidine kinase, putative | chr3:2489944-2490935 REVERSEmoderately similar to ( 311) KITH_ORYSA Thymidine kinase (EC 2.7.1.21) - Oryza sativa (Rice)moderately similar to ( 315) loc_os03g02200 12003.m05763 protein thymidine kinase, putative, expressed TK Tdk PRK04296 no original description	-9.48985
23.3.3	nucleotide metabolism.salvage.NUDIX hydrolases	ciclev10021310m|pacid:20807452	moderately similar to ( 414) AT4G11980 | Symbols: ATNUDT14, ATNUDX14 | ATNUDX14 (ARABIDOPSIS THALIANA NUDIX HYDROLASE HOMOLOG 14); ADP-glucose pyrophosphohydrolase/ ADP-ribose pyrophosphohydrolase/ ADP-sugar diphosphatase/ hydrolase | chr4:7183845-7185551 REVERSEmoderately similar to ( 385) loc_os06g03910 12006.m05122 protein hydrolase, NUDIX family protein, expressed ADPRase_NUDT5 no original de…	-1.62226
23.3.3	nucleotide metabolism.salvage.NUDIX hydrolases	ciclev10033020m|pacid:20804358	moderately similar to ( 218) AT1G68760 | Symbols: ATNUDT1, ATNUDX1 | ATNUDX1 (ARABIDOPSIS THALIANA NUDIX HYDROLASE 1); dihydroneopterin triphosphate pyrophosphohydrolase/ hydrolase | chr1:25829090-25829607 FORWARDNudix_Hydrolase_19 COG1051 Nudix_Hydrolase_20 no original description	1.91781
23.3.3	nucleotide metabolism.salvage.NUDIX hydrolases	ciclev10028948m|pacid:20814597	moderately similar to ( 400) AT3G46200 | Symbols: aTNUDT9 | aTNUDT9 (Arabidopsis thaliana Nudix hydrolase homolog 9); hydrolase | chr3:16969283-16971017 FORWARDmoderately similar to ( 375) loc_os05g02640 12005.m04800 protein nudix type motif 22, putative, expressed no original description	-1.99114
23.3.3	nucleotide metabolism.salvage.NUDIX hydrolases	ciclev10020735m|pacid:20806679	moderately similar to ( 425) AT5G47240 | Symbols: atnudt8 | atnudt8 (Arabidopsis thaliana Nudix hydrolase homolog 8); hydrolase | chr5:19183806-19185467 FORWARDmoderately similar to ( 403) loc_os04g46280 12004.m35402 protein nudix hydrolase 8, putative, expressed Nudix_Hydrolase_12 NUDIX no original description	2.50948
23.5.2	nucleotide metabolism.deoxynucleotide metabolism.pseudouridine synthase	ciclev10014883m|pacid:20815258	highly similar to ( 592) AT5G14460 | Symbols: | pseudouridine synthase/ transporter | chr5:4660239-4662543 REVERSEhighly similar to ( 523) loc_os05g01750 12005.m04712 protein pseudouridylate synthase/ transporter, putative, expressed PseudoU_synth_EcTruB truB PseudoU_synth_TruB_like truB truB TruB truB truB truB truB truB truB truB truB TruB_N truB PseudoU_synth_hDyskerin PseudoU_synth_TruB_4 PRK…	-1.99406
23.5.3	nucleotide metabolism.deoxynucleotide metabolism.cytosine deaminase	ciclev10020232m|pacid:20810591	moderately similar to ( 405) AT5G24670 | Symbols: | catalytic/ hydrolase/ zinc ion binding | chr5:8448880-8451046 FORWARDmoderately similar to ( 317) loc_os09g04210 12009.m21964 protein hydrolase/ zinc ion binding protein, putative, expressed no original description	-3.78309
23.5.4	nucleotide metabolism.deoxynucleotide metabolism.ribonucleoside-diphosphate reductase	ciclev10005322m|pacid:20789927	highly similar to ( 556) AT3G23580 | Symbols: RNR2, RNR2A | RNR2A (RIBONUCLEOTIDE REDUCTASE 2A); ribonucleoside-diphosphate reductase | chr3:8460261-8462574 FORWARDhighly similar to ( 506) RIR2_TOBAC Ribonucleoside-diphosphate reductase small chain (EC 1.17.4.1) (Ribonucleotide reductase small subunit) (Ribonucleoside-diphosphate reductase R2 subunit) - Nicotiana tabacum (Common tobacco)highly si…	-2.85843
23.5.4	nucleotide metabolism.deoxynucleotide metabolism.ribonucleoside-diphosphate reductase	ciclev10026060m|pacid:20800379	highly similar to ( 575) AT3G27060 | Symbols: TSO2 | TSO2 (TSO meaning 'ugly' in Chinese); oxidoreductase/ ribonucleoside-diphosphate reductase/ transition metal ion binding | chr3:9979971-9981057 REVERSEhighly similar to ( 596) RIR2_TOBAC Ribonucleoside-diphosphate reductase small chain (EC 1.17.4.1) (Ribonucleotide reductase small subunit) (Ribonucleoside-diphosphate reductase R2 subunit) - Nic…	-4.11827
24.1	Biodegradation of Xenobiotics.hydroxyacylglutathione hydrolase	ciclev10021094m|pacid:20809846	moderately similar to ( 476) AT1G06130 | Symbols: GLX2-4 | GLX2-4 (glyoxalase 2-4); hydrolase/ hydroxyacylglutathione hydrolase/ zinc ion binding | chr1:1858034-1860640 REVERSEmoderately similar to ( 421) loc_os09g34100 12009.m06459 protein hydroxyacylglutathione hydrolase 2, mitochondrial precursor, putative, expressed PRK10241 GloB no original description	-3.01759
24.2	Biodegradation of Xenobiotics.lactoylglutathione lyase	ciclev10016131m|pacid:20817682	moderately similar to ( 471) AT1G11840 | Symbols: ATGLX1 | ATGLX1 (GLYOXALASE I HOMOLOG); lactoylglutathione lyase/ metal ion binding | chr1:3996045-3997290 FORWARDmoderately similar to ( 468) LGUL_ORYSA Lactoylglutathione lyase (EC 4.4.1.5) (Methylglyoxalase) (Aldoketomutase) (Glyoxalase I) (Glx I) (Ketone-aldehyde mutase) (S-D-lactoylglutathione methylglyoxal lyase) (Allergen Ory s ?) (Allergen…	1.85887
24.2	Biodegradation of Xenobiotics.lactoylglutathione lyase	ciclev10026552m|pacid:20801929	weakly similar to ( 166) AT1G15380 | Symbols: | lactoylglutathione lyase family protein / glyoxalase I family protein | chr1:5290955-5292287 FORWARDweakly similar to ( 171) loc_os05g07940 12005.m27715 protein lactoylglutathione lyase, putative, expressed no original description	-3.199
24.2	Biodegradation of Xenobiotics.lactoylglutathione lyase	ciclev10026643m|pacid:20799372	moderately similar to ( 262) AT1G15380 | Symbols: | lactoylglutathione lyase family protein / glyoxalase I family protein | chr1:5290955-5292287 FORWARDmoderately similar to ( 231) loc_os05g07940 12005.m27715 protein lactoylglutathione lyase, putative, expressed no original description	2.05668
24.3	Biodegradation of Xenobiotics.3-hydroxybutyryl-CoA dehydrogenase	ciclev10009049m|pacid:20794621	moderately similar to ( 438) AT3G15290 | Symbols: | 3-hydroxybutyryl-CoA dehydrogenase, putative | chr3:5145054-5146613 FORWARDweakly similar to ( 113) MFP_ORYSA Peroxisomal fatty acid beta-oxidation multifunctional protein (MFP) [Includes: Enoyl-CoA hydratase (EC 4.2.1.17); 3-2-trans-enoyl-CoA isomerase (EC 5.3.3.8); 3-hydroxybutyryl-CoA epimerase (EC 5.1.2.3); 3-hydroxyacyl-CoA dehydrogenase (E…	-3.39191
25	C1-metabolism	ciclev10009699m|pacid:20794339	moderately similar to ( 258) AT5G56260 | Symbols: | dimethylmenaquinone methyltransferase family protein | chr5:22775549-22776049 REVERSEmoderately similar to ( 241) loc_os02g52430 12002.m33458 protein regulator of ribonuclease activity A, putative, expressedPRK09372 PRK12487 MenG Methyltransf_6 no original description	-1.8287
25	C1-metabolism	ciclev10015585m|pacid:20816256	highly similar to ( 623) AT5G14780 | Symbols: FDH | FDH (FORMATE DEHYDROGENASE); NAD or NADH binding / binding / catalytic/ cofactor binding / oxidoreductase, acting on the CH-OH group of donors, NAD or NADP as acceptor | chr5:4777043-4779190 FORWARDhighly similar to ( 667) FDH_SOLTU Formate dehydrogenase, mitochondrial precursor (EC 1.2.1.2) (NAD-dependent formate dehydrogenase) (FDH) - Solanum …	-2.97341
25.4	C1-metabolism.5-formyltetrahydrofolate cyclo-ligase	ciclev10001828m|pacid:20788451	moderately similar to ( 362) AT1G76730 | Symbols: | 5-formyltetrahydrofolate cyclo-ligase family protein | chr1:28803033-28804703 REVERSEmoderately similar to ( 297) loc_os12g07020 12012.m073774 protein 5-formyltetrahydrofolate cyclo-ligase, putative, expressed 5-FTHF_cyc-lig COG0212 no original description	-1.55764
25.9	C1-metabolism.dihydroneopterin aldolase	ciclev10013089m|pacid:20796935	weakly similar to ( 160) AT3G11750 | Symbols: | dihydroneopterin aldolase, putative | chr3:3715071-3715904 REVERSEweakly similar to ( 194) loc_os09g38759 12009.m50203 protein dihydroneopterin aldolase, putative, expressedDHNA_DHNTPE FolB FolB no original description	-3.14349
26.1	misc.misc2	ciclev10005724m|pacid:20790262	moderately similar to ( 262) AT3G23600 | Symbols: | dienelactone hydrolase family protein | chr3:8473833-8475655 FORWARDweakly similar to ( 149) E134_MAIZE Endo-1,3;1,4-beta-D-glucanase precursor (EC 3.2.1.-) - Zea mays (Maize)moderately similar to ( 253) loc_os05g33100 12005.m07542 protein endo-1,3;1,4-beta-D-glucanase precursor, putative, expressed COG0412 DLH no original description	-2.41009
26.1	misc.misc2	ciclev10020201m|pacid:20808192	moderately similar to ( 411) AT1G73740 | Symbols: | glycosyl transferase family 28 protein | chr1:27734451-27736008 FORWARDweakly similar to ( 187) loc_os01g33230 12001.m09641 protein glycosyltransferase family 28 C-terminal domain containing protein, expressedmurG MurG PRK12446 Glyco_tran_28_C Glyco_transf_28 no original description	-8.54689
26.1	misc.misc2	ciclev10016233m|pacid:20816451	moderately similar to ( 351) AT5G14660 | Symbols: PDF1B, DEF2, ATDEF2 | PDF1B (PEPTIDE DEFORMYLASE 1B); iron ion binding / peptide deformylase | chr5:4727129-4728671 REVERSEmoderately similar to ( 292) loc_os01g45070 12001.m43106 protein peptide deformylase, chloroplast precursor, putative, expressed Pep_deformylase def Def Pep_deformylase PRK12846 no original description	-4.14232
26.2	misc.UDP glucosyl and glucoronyl transferases	ciclev10032053m|pacid:20802955	highly similar to ( 518) AT2G39630 | Symbols: | glycosyl transferase family 2 protein | chr2:16522497-16524561 REVERSEmoderately similar to ( 454) loc_os03g60700 12003.m35483 protein dolichyl-phosphate beta-glucosyltransferase, putative, expressed Glycos_transf_2 no original description	-1.61158
26.2	misc.UDP glucosyl and glucoronyl transferases	ciclev10019396m|pacid:20811897	highly similar to ( 728) AT1G06780 | Symbols: GAUT6 | GAUT6 (Galacturonosyltransferase 6); polygalacturonate 4-alpha-galacturonosyltransferase/ transferase, transferring glycosyl groups | chr1:2083689-2086853 FORWARDhighly similar to ( 543) loc_os11g37980 12011.m07645 protein transferase, transferring glycosyl groups, putative, expressedGlyco_transf_8 no original description	-1.5969
26.2	misc.UDP glucosyl and glucoronyl transferases	ciclev10029366m|pacid:20812549	moderately similar to ( 223) AT4G34131 | Symbols: UGT73B3 | UGT73B3 (UDP-glucosyl transferase 73B3); UDP-glycosyltransferase/ abscisic acid glucosyltransferase/ quercetin 3-O-glucosyltransferase/ transferase, transferring hexosyl groups | chr4:16343268-16344713 REVERSEweakly similar to ( 129) ZOX_PHAVU Zeatin O-xylosyltransferase (EC 2.4.2.40) (Zeatin O-beta-D-xylosyltransferase) - Phaseolus vulg…	1.83862
26.2	misc.UDP glucosyl and glucoronyl transferases	ciclev10028395m|pacid:20812699	moderately similar to ( 418) AT3G02100 | Symbols: | UDP-glucoronosyl/UDP-glucosyl transferase family protein | chr3:368840-370484 REVERSEweakly similar to ( 150) IAAG_MAIZE Indole-3-acetate beta-glucosyltransferase (EC 2.4.1.121) (IAA-Glu synthetase) ((Uridine 5'-diphosphate-glucose:indol-3-ylacetyl)-beta-D-glucosyl transferase) - Zea mays (Maize)moderately similar to ( 442) loc_os03g55050 12003.…	-1.82137
26.2	misc.UDP glucosyl and glucoronyl transferases	ciclev10001065m|pacid:20789241	moderately similar to ( 443) AT3G11340 | Symbols: | UDP-glucoronosyl/UDP-glucosyl transferase family protein | chr3:3556728-3558149 FORWARDweakly similar to ( 154) UFOG_SOLME Anthocyanidin 3-O-glucosyltransferase (EC 2.4.1.115) (Flavonol 3-O-glucosyltransferase) (UDP-glucose flavonoid 3-O-glucosyltransferase) - Solanum melongena (Eggplant) (Aubergine)moderately similar to ( 379) loc_os07g13770 12…	-1.68794
26.2	misc.UDP glucosyl and glucoronyl transferases	ciclev10004863m|pacid:20789551	moderately similar to ( 311) AT3G16520 | Symbols: UGT88A1 | UDP-glucoronosyl/UDP-glucosyl transferase family protein | chr3:5618847-5620833 REVERSEweakly similar to ( 143) ZOX_PHAVU Zeatin O-xylosyltransferase (EC 2.4.2.40) (Zeatin O-beta-D-xylosyltransferase) - Phaseolus vulgaris (Kidney bean) (French bean)moderately similar to ( 329) loc_os01g50200 12001.m11204 protein anthocyanidin 5,3-O-gluco…	2.29751
26.2	misc.UDP glucosyl and glucoronyl transferases	ciclev10001095m|pacid:20787052	moderately similar to ( 405) AT3G02100 | Symbols: | UDP-glucoronosyl/UDP-glucosyl transferase family protein | chr3:368840-370484 REVERSEweakly similar to ( 156) IAAG_MAIZE Indole-3-acetate beta-glucosyltransferase (EC 2.4.1.121) (IAA-Glu synthetase) ((Uridine 5'-diphosphate-glucose:indol-3-ylacetyl)-beta-D-glucosyl transferase) - Zea mays (Maize)moderately similar to ( 430) loc_os03g55030 12003.…	-2.74897
26.2	misc.UDP glucosyl and glucoronyl transferases	ciclev10019663m|pacid:20810321	highly similar to ( 600) AT4G16745 | Symbols: | exostosin family protein | chr4:9412185-9414053 FORWARDhighly similar to ( 567) loc_os01g01780 12001.m06821 protein limonene cyclase like protein, putative, expressed Exostosin no original description	-1.75151
26.2	misc.UDP glucosyl and glucoronyl transferases	ciclev10011540m|pacid:20797012	highly similar to ( 512) AT1G22380 | Symbols: AtUGT85A3 | AtUGT85A3 (UDP-glucosyl transferase 85A3); glucuronosyltransferase/ transcription factor/ transferase, transferring glycosyl groups | chr1:7900522-7902332 REVERSEweakly similar to ( 192) IAAG_MAIZE Indole-3-acetate beta-glucosyltransferase (EC 2.4.1.121) (IAA-Glu synthetase) ((Uridine 5'-diphosphate-glucose:indol-3-ylacetyl)-beta-D-glucosy…	-1.69178
26.2	misc.UDP glucosyl and glucoronyl transferases	ciclev10014426m|pacid:20818048	highly similar to ( 644) AT5G47780 | Symbols: GAUT4 | GAUT4 (Galacturonosyltransferase 4); polygalacturonate 4-alpha-galacturonosyltransferase/ transferase, transferring glycosyl groups | chr5:19347991-19350517 FORWARDhighly similar to ( 525) loc_os08g23780 12008.m06398 protein transferase, transferring glycosyl groups, putative, expressedGlyco_transf_8 no original description	-1.60273
26.2	misc.UDP glucosyl and glucoronyl transferases	ciclev10025476m|pacid:20800750	highly similar to ( 579) AT1G22360 | Symbols: AtUGT85A2 | AtUGT85A2 (UDP-glucosyl transferase 85A2); UDP-glycosyltransferase/ glucuronosyltransferase/ transferase, transferring glycosyl groups | chr1:7895068-7897527 REVERSEweakly similar to ( 183) IAAG_MAIZE Indole-3-acetate beta-glucosyltransferase (EC 2.4.1.121) (IAA-Glu synthetase) ((Uridine 5'-diphosphate-glucose:indol-3-ylacetyl)-beta-D-gluc…	-1.67108
26.2	misc.UDP glucosyl and glucoronyl transferases	ciclev10025462m|pacid:20801066	highly similar to ( 536) AT3G50740 | Symbols: UGT72E1 | UGT72E1 (UDP-glucosyl transferase 72E1); UDP-glycosyltransferase/ coniferyl-alcohol glucosyltransferase/ transferase, transferring glycosyl groups | chr3:18855348-18856811 REVERSEweakly similar to ( 189) ZOX_PHAVU Zeatin O-xylosyltransferase (EC 2.4.2.40) (Zeatin O-beta-D-xylosyltransferase) - Phaseolus vulgaris (Kidney bean) (French bean)mo…	-4.57843
26.2	misc.UDP glucosyl and glucoronyl transferases	ciclev10015155m|pacid:20819144	moderately similar to ( 443) AT2G43840 | Symbols: UGT74F1 | UDP-glucoronosyl/UDP-glucosyl transferase family protein | chr2:18157681-18159166 FORWARDmoderately similar to ( 369) IAAG_MAIZE Indole-3-acetate beta-glucosyltransferase (EC 2.4.1.121) (IAA-Glu synthetase) ((Uridine 5'-diphosphate-glucose:indol-3-ylacetyl)-beta-D-glucosyl transferase) - Zea mays (Maize)moderately similar to ( 401) loc_o…	-2.40771
26.2	misc.UDP glucosyl and glucoronyl transferases	ciclev10019912m|pacid:20807486	moderately similar to ( 427) AT1G05530 | Symbols: UGT75B2, UGT2 | UGT75B2 (UDP-GLUCOSYL TRANSFERASE 75B2); UDP-glucosyltransferase/ UDP-glycosyltransferase/ abscisic acid glucosyltransferase/ transferase, transferring glycosyl groups | chr1:1636496-1637863 REVERSEmoderately similar to ( 217) IAAG_MAIZE Indole-3-acetate beta-glucosyltransferase (EC 2.4.1.121) (IAA-Glu synthetase) ((Uridine 5'-diph…	-2.85714
26.2	misc.UDP glucosyl and glucoronyl transferases	ciclev10025401m|pacid:20802024	highly similar to ( 538) AT5G67230 | Symbols: | glycosyl transferase family 43 protein | chr5:26822506-26824181 FORWARDmoderately similar to ( 427) loc_os06g47340 12006.m09260 protein glycosyltransferase, putative, expressed GlcAT-I Glyco_transf_43 no original description	-4.59246
26.2	misc.UDP glucosyl and glucoronyl transferases	ciclev10031404m|pacid:20803253	moderately similar to ( 354) AT1G22360 | Symbols: AtUGT85A2 | AtUGT85A2 (UDP-glucosyl transferase 85A2); UDP-glycosyltransferase/ glucuronosyltransferase/ transferase, transferring glycosyl groups | chr1:7895068-7897527 REVERSEweakly similar to ( 163) UFOG_SOLME Anthocyanidin 3-O-glucosyltransferase (EC 2.4.1.115) (Flavonol 3-O-glucosyltransferase) (UDP-glucose flavonoid 3-O-glucosyltransferase) …	1.64279
26.2	misc.UDP glucosyl and glucoronyl transferases	ciclev10014513m|pacid:20818714	highly similar to ( 649) AT4G19900 | Symbols: | glycosyl transferase-related | chr4:10786948-10791433 REVERSEmoderately similar to ( 355) loc_os07g37990 12007.m08048 protein glycosyltransferase sugar-binding region containing DXD motif, putative, expressed Gb3_synth no original description	-2.24957
26.2	misc.UDP glucosyl and glucoronyl transferases	ciclev10015149m|pacid:20815307	moderately similar to ( 432) AT1G05680 | Symbols: | UDP-glucoronosyl/UDP-glucosyl transferase family protein | chr1:1703196-1704639 REVERSEmoderately similar to ( 322) IAAG_MAIZE Indole-3-acetate beta-glucosyltransferase (EC 2.4.1.121) (IAA-Glu synthetase) ((Uridine 5'-diphosphate-glucose:indol-3-ylacetyl)-beta-D-glucosyl transferase) - Zea mays (Maize)moderately similar to ( 400) loc_os09g34250 …	-3.04675
26.2	misc.UDP glucosyl and glucoronyl transferases	ciclev10031603m|pacid:20803066	highly similar to ( 618) AT1G67410 | Symbols: | exostosin family protein | chr1:25251606-25253568 REVERSEhighly similar to ( 535) loc_os01g69220 12001.m13022 protein exostosin-like, putative, expressed Exostosin no original description	-10.6519
26.2	misc.UDP glucosyl and glucoronyl transferases	ciclev10020086m|pacid:20808024	highly similar to ( 724) AT5G07720 | Symbols: | galactosyl transferase GMA12/MNN10 family protein | chr5:2455757-2457130 FORWARDhighly similar to ( 633) loc_os02g32750 12002.m100223 protein glycosyltransferase 5, putative, expressed Glyco_transf_34 no original description	-9.16742
26.2	misc.UDP glucosyl and glucoronyl transferases	ciclev10028297m|pacid:20812853	highly similar to ( 603) AT2G36800 | Symbols: DOGT1, UGT73C5 | DOGT1 (DON-GLUCOSYLTRANSFERASE 1); UDP-glycosyltransferase/ cis-zeatin O-beta-D-glucosyltransferase/ glucosyltransferase/ quercetin 4'-O-glucosyltransferase/ quercetin 7-O-glucosyltransferase/ trans-zeatin O-beta-D-glucosyltransferase/ transferase, transf | chr2:15423493-15424980 REVERSEweakly similar to ( 194) ZOX_PHAVU Zeatin O-xylo…	1.75742
26.2	misc.UDP glucosyl and glucoronyl transferases	ciclev10013430m|pacid:20796274	highly similar to ( 521) AT1G22360 | Symbols: AtUGT85A2 | AtUGT85A2 (UDP-glucosyl transferase 85A2); UDP-glycosyltransferase/ glucuronosyltransferase/ transferase, transferring glycosyl groups | chr1:7895068-7897527 REVERSEweakly similar to ( 187) IAAG_MAIZE Indole-3-acetate beta-glucosyltransferase (EC 2.4.1.121) (IAA-Glu synthetase) ((Uridine 5'-diphosphate-glucose:indol-3-ylacetyl)-beta-D-gluc…	-8.54689
26.3	misc.gluco-, galacto- and mannosidases	ciclev10029910m|pacid:20813148	highly similar to ( 606) AT1G02850 | Symbols: BGLU11 | BGLU11 (BETA GLUCOSIDASE 11); catalytic/ cation binding / hydrolase, hydrolyzing O-glycosyl compounds | chr1:630569-633085 FORWARDmoderately similar to ( 317) BGLC_MAIZE Beta-glucosidase, chloroplast precursor (EC 3.2.1.21) (Gentiobiase) (Cellobiase) (Beta-D-glucoside glucohydrolase) - Zea mays (Maize)highly similar to ( 526) loc_os05g30350 1…	-2.71772
26.3	misc.gluco-, galacto- and mannosidases	ciclev10019788m|pacid:20806504	highly similar to ( 641) AT1G02850 | Symbols: BGLU11 | BGLU11 (BETA GLUCOSIDASE 11); catalytic/ cation binding / hydrolase, hydrolyzing O-glycosyl compounds | chr1:630569-633085 FORWARDmoderately similar to ( 341) BGLC_MAIZE Beta-glucosidase, chloroplast precursor (EC 3.2.1.21) (Gentiobiase) (Cellobiase) (Beta-D-glucoside glucohydrolase) - Zea mays (Maize)highly similar to ( 544) loc_os05g30350 1…	-4.04295
26.3	misc.gluco-, galacto- and mannosidases	ciclev10031209m|pacid:20803271	highly similar to ( 562) AT5G44640 | Symbols: BGLU13 | BGLU13 (BETA GLUCOSIDASE 13); catalytic/ cation binding / hydrolase, hydrolyzing O-glycosyl compounds | chr5:18011146-18012669 FORWARDmoderately similar to ( 448) BGLC_MAIZE Beta-glucosidase, chloroplast precursor (EC 3.2.1.21) (Gentiobiase) (Cellobiase) (Beta-D-glucoside glucohydrolase) - Zea mays (Maize)highly similar to ( 665) loc_os04g399…	-2.34181
26.3	misc.gluco-, galacto- and mannosidases	ciclev10031262m|pacid:20804668	highly similar to ( 546) AT5G44640 | Symbols: BGLU13 | BGLU13 (BETA GLUCOSIDASE 13); catalytic/ cation binding / hydrolase, hydrolyzing O-glycosyl compounds | chr5:18011146-18012669 FORWARDmoderately similar to ( 438) BGLC_MAIZE Beta-glucosidase, chloroplast precursor (EC 3.2.1.21) (Gentiobiase) (Cellobiase) (Beta-D-glucoside glucohydrolase) - Zea mays (Maize)highly similar to ( 630) loc_os04g398…	-1.9578
26.3	misc.gluco-, galacto- and mannosidases	ciclev10017122m|pacid:20815005	weakly similar to ( 174) AT3G26720 | Symbols: | glycosyl hydrolase family 38 protein | chr3:9816707-9822958 FORWARDweakly similar to ( 185) loc_os11g32260 12011.m28814 protein lysosomal alpha-mannosidase precursor, putative, expressed no original description	-2.10226
26.3	misc.gluco-, galacto- and mannosidases	ciclev10031179m|pacid:20803314	highly similar to ( 629) AT2G44480 | Symbols: BGLU17 | BGLU17 (BETA GLUCOSIDASE 17); catalytic/ cation binding / hydrolase, hydrolyzing O-glycosyl compounds | chr2:18360476-18363001 FORWARDmoderately similar to ( 405) BGLC_MAIZE Beta-glucosidase, chloroplast precursor (EC 3.2.1.21) (Gentiobiase) (Cellobiase) (Beta-D-glucoside glucohydrolase) - Zea mays (Maize)highly similar to ( 548) loc_os04g398…	-2.63604
26.3	misc.gluco-, galacto- and mannosidases	ciclev10020284m|pacid:20811120	weakly similar to ( 134) AT1G16610 | Symbols: SR45 | SR45; RNA binding / protein binding | chr1:5675925-5678686 REVERSEweakly similar to ( 111) loc_os01g72890 12001.m43531 protein serine/arginine repetitive matrix protein 1, putative, expressed no original description	-1.88123
26.3.1	misc.gluco-, galacto- and mannosidases.alpha-galactosidase	ciclev10014196m|pacid:20818257	nearly identical (1285) AT5G11720 | Symbols: | alpha-glucosidase 1 (AGLU1) | chr5:3776840-3780025 FORWARDnearly identical (1183) AGLU_SPIOL Alpha-glucosidase precursor (EC 3.2.1.20) (Maltase) - Spinacia oleracea (Spinach)nearly identical (1024) loc_os06g46284 12006.m091810 protein alpha-glucosidase precursor, putative, expressed Glyco_hydro_31 COG1501 PRK10658 PRK10426 no original description	-4.05029
26.3.2	misc.gluco-, galacto- and mannosidases.beta-galactosidase	ciclev10004268m|pacid:20791548	nearly identical (1389) AT2G32810 | Symbols: BGAL9 | BGAL9 (Beta galactosidase 9); beta-galactosidase/ catalytic/ cation binding / sugar binding | chr2:13919410-13925325 REVERSEhighly similar to ( 866) BGAL_ASPOF Beta-galactosidase precursor (EC 3.2.1.23) (Lactase) - Asparagus officinalis (Garden asparagus)nearly identical (1208) loc_os12g24170 12012.m06251 protein BGAL9, putative, expressed Glyc…	-3.75925
26.3.2	misc.gluco-, galacto- and mannosidases.beta-galactosidase	ciclev10024886m|pacid:20801729	nearly identical (1485) AT3G13750 | Symbols: BGAL1 | BGAL1 (Beta galactosidase 1); beta-galactosidase/ catalytic/ cation binding / heme binding / peroxidase/ sugar binding | chr3:4511192-4515756 FORWARDnearly identical (1286) BGAL_ASPOF Beta-galactosidase precursor (EC 3.2.1.23) (Lactase) - Asparagus officinalis (Garden asparagus)nearly identical (1235) loc_os01g39830 12001.m10256 protein beta-ga…	-3.55718
26.3.2	misc.gluco-, galacto- and mannosidases.beta-galactosidase	ciclev10024881m|pacid:20801643	nearly identical (1511) AT4G36360 | Symbols: BGAL3 | BGAL3 (beta-galactosidase 3); beta-galactosidase/ catalytic/ cation binding / sugar binding | chr4:17176840-17181143 REVERSEnearly identical (1144) BGAL_ASPOF Beta-galactosidase precursor (EC 3.2.1.23) (Lactase) - Asparagus officinalis (Garden asparagus)nearly identical (1336) loc_os03g06940 12003.m35030 protein beta-galactosidase precursor, pu…	-2.38431
26.3.2	misc.gluco-, galacto- and mannosidases.beta-galactosidase	ciclev10027805m|pacid:20814502	nearly identical (1340) AT2G28470 | Symbols: BGAL8 | BGAL8 (beta-galactosidase 8); beta-galactosidase/ catalytic/ cation binding / sugar binding | chr2:12169047-12173164 REVERSEhighly similar to ( 972) BGAL_ASPOF Beta-galactosidase precursor (EC 3.2.1.23) (Lactase) - Asparagus officinalis (Garden asparagus)nearly identical (1208) loc_os03g15020 12003.m34824 protein beta-galactosidase precursor, p…	-2.33713
26.3.2	misc.gluco-, galacto- and mannosidases.beta-galactosidase	ciclev10007531m|pacid:20792897	nearly identical (1073) AT4G26140 | Symbols: BGAL12 | BGAL12 (beta-galactosidase 12); beta-galactosidase/ catalytic/ cation binding / hydrolase, hydrolyzing O-glycosyl compounds | chr4:13243674-13247823 REVERSEnearly identical (1141) BGAL_MALDO Beta-galactosidase precursor (EC 3.2.1.23) (Lactase) (Acid beta-galactosidase) (Exo-(1-->4)-beta-D-galactanase) - Malus domestica (Apple) (Malus sylvestri…	-1.74779
26.3.2	misc.gluco-, galacto- and mannosidases.beta-galactosidase	ciclev10000260m|pacid:20786810	nearly identical (1300) AT4G36360 | Symbols: BGAL3 | BGAL3 (beta-galactosidase 3); beta-galactosidase/ catalytic/ cation binding / sugar binding | chr4:17176840-17181143 REVERSEnearly identical (1122) BGAL_ASPOF Beta-galactosidase precursor (EC 3.2.1.23) (Lactase) - Asparagus officinalis (Garden asparagus)nearly identical (1295) loc_os03g06940 12003.m35030 protein beta-galactosidase precursor, pu…	-2.37792
26.3.4	misc.gluco-, galacto- and mannosidases.endoglucanase	ciclev10019883m|pacid:20811177	highly similar to ( 731) AT1G71380 | Symbols: ATGH9B3, ATCEL3 | ATCEL3 (ARABIDOPSIS THALIANA CELLULASE 3); catalytic/ hydrolase, hydrolyzing O-glycosyl compounds | chr1:26899989-26901749 REVERSEhighly similar to ( 580) GUN11_ORYSA Endoglucanase 11 precursor (EC 3.2.1.4) (Endo-1,4-beta glucanase 11) (OsGLU4) - Oryza sativa (Rice)highly similar to ( 580) loc_os04g36610 12004.m08701 protein family 9…	2.30452
26.4	misc.beta 1,3 glucan hydrolases	ciclev10022230m|pacid:20811793	weakly similar to ( 132) AT1G18650 | Symbols: PDCB3 | PDCB3 (PLASMODESMATA CALLOSE-BINDING PROTEIN 3); callose binding / polysaccharide binding | chr1:6419036-6420413 REVERSEvery weakly similar to (90.5) E13B_WHEAT Glucan endo-1,3-beta-glucosidase precursor (EC 3.2.1.39) ((1->3)-beta-glucan endohydrolase) ((1->3)-beta-glucanase) (Beta-1,3-endoglucanase) - Triticum aestivum (Wheat)weakly similar t…	-1.76494
26.4	misc.beta 1,3 glucan hydrolases	ciclev10016863m|pacid:20815577	weakly similar to ( 143) AT3G58100 | Symbols: PDCB5 | PDCB5 (PLASMODESMATA CALLOSE-BINDING PROTEIN 5); callose binding / polysaccharide binding | chr3:21515397-21516329 REVERSEvery weakly similar to (90.1) E13B_WHEAT Glucan endo-1,3-beta-glucosidase precursor (EC 3.2.1.39) ((1->3)-beta-glucan endohydrolase) ((1->3)-beta-glucanase) (Beta-1,3-endoglucanase) - Triticum aestivum (Wheat)weakly similar…	-8.43045
26.4.1	misc.beta 1,3 glucan hydrolases.glucan endo-1,3-beta-glucosidase	ciclev10008176m|pacid:20795764	highly similar to ( 601) AT5G55180 | Symbols: | glycosyl hydrolase family 17 protein | chr5:22388834-22390561 FORWARDmoderately similar to ( 273) E13B_WHEAT Glucan endo-1,3-beta-glucosidase precursor (EC 3.2.1.39) ((1->3)-beta-glucan endohydrolase) ((1->3)-beta-glucanase) (Beta-1,3-endoglucanase) - Triticum aestivum (Wheat)highly similar to ( 505) loc_os02g53200 12002.m10349 protein glucan endo-1…	-3.509
26.4.1	misc.beta 1,3 glucan hydrolases.glucan endo-1,3-beta-glucosidase	ciclev10015027m|pacid:20817488	highly similar to ( 633) AT3G13560 | Symbols: | glycosyl hydrolase family 17 protein | chr3:4425484-4427284 REVERSEmoderately similar to ( 242) E13B_WHEAT Glucan endo-1,3-beta-glucosidase precursor (EC 3.2.1.39) ((1->3)-beta-glucan endohydrolase) ((1->3)-beta-glucanase) (Beta-1,3-endoglucanase) - Triticum aestivum (Wheat)highly similar to ( 512) loc_os07g38930 12007.m08137 protein glucan endo-1,3…	-2.76859
26.4.1	misc.beta 1,3 glucan hydrolases.glucan endo-1,3-beta-glucosidase	ciclev10020391m|pacid:20809292	moderately similar to ( 484) AT1G32860 | Symbols: | glycosyl hydrolase family 17 protein | chr1:11907308-11908803 REVERSEmoderately similar to ( 260) E13B_WHEAT Glucan endo-1,3-beta-glucosidase precursor (EC 3.2.1.39) ((1->3)-beta-glucan endohydrolase) ((1->3)-beta-glucanase) (Beta-1,3-endoglucanase) - Triticum aestivum (Wheat)moderately similar to ( 413) loc_os01g64170 12001.m150784 protein gluc…	-2.79195
26.4.1	misc.beta 1,3 glucan hydrolases.glucan endo-1,3-beta-glucosidase	ciclev10008079m|pacid:20793975	highly similar to ( 708) AT4G31140 | Symbols: | glycosyl hydrolase family 17 protein | chr4:15141581-15143188 FORWARDmoderately similar to ( 209) E13B_WHEAT Glucan endo-1,3-beta-glucosidase precursor (EC 3.2.1.39) ((1->3)-beta-glucan endohydrolase) ((1->3)-beta-glucanase) (Beta-1,3-endoglucanase) - Triticum aestivum (Wheat)highly similar to ( 605) loc_os02g04670 12002.m05815 protein glucan endo-1…	2.4291
26.4.1	misc.beta 1,3 glucan hydrolases.glucan endo-1,3-beta-glucosidase	ciclev10005195m|pacid:20790202	moderately similar to ( 389) AT3G57240 | Symbols: BG3 | BG3 (BETA-1,3-GLUCANASE 3); cellulase/ hydrolase, hydrolyzing O-glycosyl compounds | chr3:21181916-21183045 REVERSEmoderately similar to ( 443) E13B_PRUPE Glucan endo-1,3-beta-glucosidase, basic isoform precursor (EC 3.2.1.39) ((1->3)-beta-glucan endohydrolase) ((1->3)-beta-glucanase) (Beta-1,3-endoglucanase) (PpGns1) - Prunus persica (Peach…	-1.72951
26.6	misc.O-methyl transferases	ciclev10026361m|pacid:20801792	moderately similar to ( 244) AT5G54160 | Symbols: ATOMT1, OMT1 | ATOMT1 (O-METHYLTRANSFERASE 1); caffeate O-methyltransferase/ myricetin 3'-O-methyltransferase/ quercetin 3-O-methyltransferase | chr5:21982075-21984167 FORWARDmoderately similar to ( 254) COMT1_MEDSA Caffeic acid 3-O-methyltransferase (EC 2.1.1.68) (S-adenosysl-L-methionine:caffeic acid 3-O-methyltransferase) (COMT) (CAOMT) - Medic…	-2.18991
26.6	misc.O-methyl transferases	ciclev10020377m|pacid:20812031	moderately similar to ( 334) AT5G54160 | Symbols: ATOMT1, OMT1 | ATOMT1 (O-METHYLTRANSFERASE 1); caffeate O-methyltransferase/ myricetin 3'-O-methyltransferase/ quercetin 3-O-methyltransferase | chr5:21982075-21984167 FORWARDmoderately similar to ( 353) COMT1_MEDSA Caffeic acid 3-O-methyltransferase (EC 2.1.1.68) (S-adenosysl-L-methionine:caffeic acid 3-O-methyltransferase) (COMT) (CAOMT) - Medic…	-2.12213
26.6	misc.O-methyl transferases	ciclev10031953m|pacid:20803421	moderately similar to ( 396) AT5G54160 | Symbols: ATOMT1, OMT1 | ATOMT1 (O-METHYLTRANSFERASE 1); caffeate O-methyltransferase/ myricetin 3'-O-methyltransferase/ quercetin 3-O-methyltransferase | chr5:21982075-21984167 FORWARDmoderately similar to ( 403) COMT1_CAPAN Caffeic acid 3-O-methyltransferase (EC 2.1.1.68) (S-adenosysl-L-methionine:caffeic acid 3-O-methyltransferase) (COMT) (CAOMT) - Capsi…	-2.24746
26.6	misc.O-methyl transferases	ciclev10008497m|pacid:20795443	highly similar to ( 596) AT4G29510 | Symbols: ATPRMT11, PRMT11, ATPRMT1B, PRMT1B | PRMT11 (ARGININE METHYLTRANSFERASE 11); protein-arginine N-methyltransferase | chr4:14491739-14493752 FORWARDhighly similar to ( 599) loc_os09g19560 12009.m05164 protein protein arginine N-methyltransferase 1, putative, expressed no original description	-1.93276
26.6	misc.O-methyl transferases	ciclev10005251m|pacid:20791064	moderately similar to ( 348) AT5G54160 | Symbols: ATOMT1, OMT1 | ATOMT1 (O-METHYLTRANSFERASE 1); caffeate O-methyltransferase/ myricetin 3'-O-methyltransferase/ quercetin 3-O-methyltransferase | chr5:21982075-21984167 FORWARDmoderately similar to ( 362) COMT1_CATRO Caffeic acid 3-O-methyltransferase (EC 2.1.1.68) (S-adenosysl-L-methionine:caffeic acid 3-O-methyltransferase) (COMT) (CAOMT) - Catha…	-3.63502
26.6	misc.O-methyl transferases	ciclev10020782m|pacid:20806101	moderately similar to ( 377) AT5G54160 | Symbols: ATOMT1, OMT1 | ATOMT1 (O-METHYLTRANSFERASE 1); caffeate O-methyltransferase/ myricetin 3'-O-methyltransferase/ quercetin 3-O-methyltransferase | chr5:21982075-21984167 FORWARDmoderately similar to ( 385) COMT1_CATRO Caffeic acid 3-O-methyltransferase (EC 2.1.1.68) (S-adenosysl-L-methionine:caffeic acid 3-O-methyltransferase) (COMT) (CAOMT) - Catha…	-1.93852
26.6	misc.O-methyl transferases	ciclev10031949m|pacid:20804970	moderately similar to ( 395) AT5G54160 | Symbols: ATOMT1, OMT1 | ATOMT1 (O-METHYLTRANSFERASE 1); caffeate O-methyltransferase/ myricetin 3'-O-methyltransferase/ quercetin 3-O-methyltransferase | chr5:21982075-21984167 FORWARDmoderately similar to ( 401) COMT1_CAPAN Caffeic acid 3-O-methyltransferase (EC 2.1.1.68) (S-adenosysl-L-methionine:caffeic acid 3-O-methyltransferase) (COMT) (CAOMT) - Capsi…	-1.66784
26.6	misc.O-methyl transferases	ciclev10031618m|pacid:20802514	highly similar to ( 585) AT3G20020 | Symbols: ATPRMT6, PRMT6 | PRMT6 (PROTEIN ARGININE METHYLTRANSFERASE 6); methyltransferase/ protein methyltransferase | chr3:6984055-6987945 REVERSEmoderately similar to ( 477) loc_os10g34740 12010.m06301 protein protein arginine N-methyltransferase 6, putative, expressed no original description	-1.99629
26.7	misc.oxidases - copper, flavone etc	ciclev10020142m|pacid:20809611	highly similar to ( 555) AT1G12200 | Symbols: | flavin-containing monooxygenase family protein / FMO family protein | chr1:4137627-4139835 FORWARDmoderately similar to ( 493) loc_os10g40570 12010.m06824 protein disulfide oxidoreductase/ monooxygenase, putative, expressed FMO-like TrkA no original description	-1.87265
26.7	misc.oxidases - copper, flavone etc	ciclev10020503m|pacid:20811743	moderately similar to ( 403) AT1G48910 | Symbols: YUC10 | YUC10; FAD binding / monooxygenase/ oxidoreductase | chr1:18091681-18093774 FORWARDmoderately similar to ( 395) loc_os12g08780 12012.m04864 protein disulfide oxidoreductase/ monooxygenase/ oxidoreductase, putative TrkA FMO-like no original description	2.01476
26.7	misc.oxidases - copper, flavone etc	ciclev10007396m|pacid:20796197	nearly identical (1211) AT5G54830 | Symbols: | DOMON domain-containing protein / dopamine beta-monooxygenase N-terminal domain-containing protein | chr5:22273394-22276117 FORWARDnearly identical (1074) loc_os09g38520 12009.m06793 protein DOMON domain containing protein, expressed B561 DoH DM13 no original description	2.04368
26.7	misc.oxidases - copper, flavone etc	ciclev10021072m|pacid:20805955	moderately similar to ( 482) AT4G13010 | Symbols: | oxidoreductase, zinc-binding dehydrogenase family protein | chr4:7600682-7602567 FORWARDmoderately similar to ( 456) QORH_SPIOL Chloroplastic quinone-oxidoreductase homolog (EC 1.-.-.-) (ceQORH) - Spinacia oleracea (Spinach)moderately similar to ( 361) loc_os04g30420 12004.m08147 protein chloroplastic quinone-oxidoreductase, putative, expressed …	-3.21966
26.7	misc.oxidases - copper, flavone etc	ciclev10030822m|pacid:20805085	highly similar to ( 963) AT3G10390 | Symbols: FLD | FLD (FLOWERING LOCUS D); amine oxidase/ electron carrier/ oxidoreductase | chr3:3229293-3232345 FORWARDweakly similar to ( 106) PAO_MAIZE Polyamine oxidase precursor (EC 1.5.3.11) - Zea mays (Maize)highly similar to ( 870) loc_os04g47270 12004.m09673 protein flowering locus D, putative, expressed Amino_oxidase COG1231 no original description	-1.74447
26.7	misc.oxidases - copper, flavone etc	ciclev10030749m|pacid:20804442	nearly identical (1263) AT2G42490 | Symbols: | copper amine oxidase, putative | chr2:17691600-17695526 REVERSEmoderately similar to ( 233) AMO_PEA Amine oxidase [copper-containing] precursor (EC 1.4.3.6) - Pisum sativum (Garden pea)nearly identical (1221) loc_os04g40040 12004.m08988 protein copper methylamine oxidase precursor, putative, expressed tynA TynA Cu_amine_oxid Cu_amine_oxidN3 no origin…	1.58496
26.7	misc.oxidases - copper, flavone etc	ciclev10020492m|pacid:20807885	moderately similar to ( 416) AT1G48910 | Symbols: YUC10 | YUC10; FAD binding / monooxygenase/ oxidoreductase | chr1:18091681-18093774 FORWARDmoderately similar to ( 410) loc_os12g08780 12012.m04864 protein disulfide oxidoreductase/ monooxygenase/ oxidoreductase, putative TrkA FMO-like no original description	2.15534
26.7	misc.oxidases - copper, flavone etc	ciclev10032327m|pacid:20802751	moderately similar to ( 228) AT1G23740 | Symbols: | oxidoreductase, zinc-binding dehydrogenase family protein | chr1:8398245-8399656 REVERSEmoderately similar to ( 216) loc_os08g29170 12008.m06921 protein quinone oxidoreductase-like protein At1g23740, chloroplast precursor, putative, expressed no original description	-1.73867
26.7	misc.oxidases - copper, flavone etc	ciclev10019410m|pacid:20808873	highly similar to ( 931) AT4G12420 | Symbols: SKU5 | SKU5; copper ion binding / oxidoreductase | chr4:7349941-7352868 REVERSEmoderately similar to ( 492) ASO_BRANA L-ascorbate oxidase homolog precursor (EC 1.10.3.3) (Ascorbase) - Brassica napus (Rape)highly similar to ( 812) loc_os06g01490 12006.m04887 protein monocopper oxidase precursor, putative, expressed Cu-oxidase_3 Cu-oxidase Cu-oxidase_2 …	-3.20101
26.7	misc.oxidases - copper, flavone etc	ciclev10025686m|pacid:20801101	moderately similar to ( 265) AT5G05320 | Symbols: | monooxygenase, putative (MO3) | chr5:1575093-1576679 REVERSEmoderately similar to ( 259) loc_os03g05920 12003.m06114 protein monooxygenase, putative, expressed UbiH PRK06753 PRK08163 PRK06847 PRK07538 FAD_binding_3 FixC no original description	-3.39191
26.7	misc.oxidases - copper, flavone etc	ciclev10000325m|pacid:20787213	highly similar to ( 977) AT1G62830 | Symbols: LDL1, SWP1, ATSWP1 | LDL1 (LSD1-LIKE1); amine oxidase/ electron carrier/ oxidoreductase | chr1:23264638-23267172 REVERSEvery weakly similar to (96.3) PAO_MAIZE Polyamine oxidase precursor (EC 1.5.3.11) - Zea mays (Maize)highly similar to ( 788) loc_os02g51880 12002.m10219 protein amine oxidase/ oxidoreductase, putative, expressed Amino_oxidase COG1231…	1.57054
26.7	misc.oxidases - copper, flavone etc	ciclev10006614m|pacid:20791678	moderately similar to ( 429) AT1G31670 | Symbols: | copper amine oxidase, putative | chr1:11337558-11341889 FORWARDmoderately similar to ( 266) AMO_PEA Amine oxidase [copper-containing] precursor (EC 1.4.3.6) - Pisum sativum (Garden pea)moderately similar to ( 279) loc_os06g23140 12006.m06966 protein amine oxidase precursor, putative Cu_amine_oxid tynA TynA no original description	2.59273
26.7	misc.oxidases - copper, flavone etc	ciclev10021508m|pacid:20809457	moderately similar to ( 475) AT2G43080 | Symbols: AT-P4H-1 | AT-P4H-1 (A. THALIANA P4H ISOFORM 1); oxidoreductase, acting on paired donors, with incorporation or reduction of molecular oxygen, 2-oxoglutarate as one donor, and incorporation of one atom each of oxygen into both donors / procollagen-proline 4-dioxygen | chr2:17915755-17918599 FORWARDmoderately similar to ( 410) loc_os04g27850 12004.…	-2.29834
26.7	misc.oxidases - copper, flavone etc	ciclev10028993m|pacid:20812601	moderately similar to ( 440) AT4G33910 | Symbols: | oxidoreductase, 2OG-Fe(II) oxygenase family protein | chr4:16256943-16258614 REVERSEmoderately similar to ( 381) loc_os03g55380 12003.m10453 protein prolyl 4-hydroxylase, putative, expressed P4Hc no original description	-3.2854
26.7	misc.oxidases - copper, flavone etc	ciclev10019032m|pacid:20806055	nearly identical (1036) AT4G12290 | Symbols: | amine oxidase/ copper ion binding / quinone binding | chr4:7304434-7306973 FORWARDhighly similar to ( 548) AMO_PEA Amine oxidase [copper-containing] precursor (EC 1.4.3.6) - Pisum sativum (Garden pea)highly similar to ( 709) loc_os04g20164 12004.m101827 protein amine oxidase precursor, putative, expressed Cu_amine_oxid tynA TynA Cu_amine_oxidN3 Cu_am…	1.73161
26.8	misc.nitrilases, *nitrile lyases, berberine bridge enzymes, reticuline oxidases, troponine reductases	ciclev10019427m|pacid:20806363	highly similar to ( 733) AT1G12570 | Symbols: | glucose-methanol-choline (GMC) oxidoreductase family protein | chr1:4278192-4280753 REVERSEhighly similar to ( 763) loc_os04g48400 12004.m09776 protein protein HOTHEAD precursor, putative, expressed BetA PRK02106 GMC_oxred_C no original description	-5.01656
26.8	misc.nitrilases, *nitrile lyases, berberine bridge enzymes, reticuline oxidases, troponine reductases	ciclev10032030m|pacid:20804005	moderately similar to ( 473) AT4G08790 | Symbols: | nitrilase, putative | chr4:5608489-5611118 REVERSEmoderately similar to ( 453) loc_os12g31830 12012.m06991 protein nitrilase homolog 1, putative, expressed COG0388 CN_hydrolase no original description	-2.01271
26.8	misc.nitrilases, *nitrile lyases, berberine bridge enzymes, reticuline oxidases, troponine reductases	ciclev10028286m|pacid:20812891	highly similar to ( 511) AT4G34880 | Symbols: | amidase family protein | chr4:16615549-16617424 FORWARDhighly similar to ( 523) loc_os04g10530 12004.m06305 protein amidase, putative, expressed PRK08137 PRK06828 PRK06707 GatA Amidase PRK11910 gatA PRK07488 PRK07056 PRK08186 PRK07486 PRK09201 PRK07487 PRK06565 PRK06170 PRK06061 PRK06102 PRK06169 PRK07235 PRK05962 PRK07042 PRK12470 PRK07869 PRK08310…	-3.99285
26.8	misc.nitrilases, *nitrile lyases, berberine bridge enzymes, reticuline oxidases, troponine reductases	ciclev10028187m|pacid:20812905	moderately similar to ( 469) AT4G34880 | Symbols: | amidase family protein | chr4:16615549-16617424 FORWARDhighly similar to ( 501) loc_os04g10530 12004.m06305 protein amidase, putative, expressed PRK08137 PRK06828 PRK06707 GatA gatA Amidase PRK11910 PRK07488 PRK07056 PRK06170 PRK07486 PRK07235 PRK06565 PRK08186 PRK09201 PRK06102 PRK05962 PRK06169 PRK07487 PRK07042 PRK12470 PRK06061 PRK08310 PRK0…	-3.08318
26.8	misc.nitrilases, *nitrile lyases, berberine bridge enzymes, reticuline oxidases, troponine reductases	ciclev10001093m|pacid:20785941	moderately similar to ( 403) AT5G64440 | Symbols: AtFAAH | AtFAAH (Arabidopsis thaliana fatty acid amide hydrolase); N-(long-chain-acyl)ethanolamine deacylase/ amidase | chr5:25766229-25770260 FORWARDhighly similar to ( 609) loc_os11g06900 12011.m04887 protein N-acylethanolamine amidohydrolase, putative, expressed GatA gatA Amidase PRK09201 PRK07488 PRK06169 PRK06102 PRK05962 PRK07056 PRK08137 PR…	-4.13872
26.8	misc.nitrilases, *nitrile lyases, berberine bridge enzymes, reticuline oxidases, troponine reductases	ciclev10014826m|pacid:20817626	highly similar to ( 700) AT4G20840 | Symbols: | FAD-binding domain-containing protein | chr4:11157916-11159535 FORWARDmoderately similar to ( 432) loc_os06g35550 12006.m08092 protein retrotransposon protein, putative, Ty1-copia subclass, expressedGlcD FAD_binding_4 no original description	-2.60692
26.8	misc.nitrilases, *nitrile lyases, berberine bridge enzymes, reticuline oxidases, troponine reductases	ciclev10018883m|pacid:20810681	highly similar to ( 986) AT5G13690 | Symbols: | alpha-N-acetylglucosaminidase family / NAGLU family | chr5:4415808-4420159 FORWARDhighly similar to ( 567) loc_os04g55730 12004.m10464 protein alpha-N-acetylglucosaminidase precursor, putative, expressed NAGLU no original description	-1.8833
26.8	misc.nitrilases, *nitrile lyases, berberine bridge enzymes, reticuline oxidases, troponine reductases	ciclev10029040m|pacid:20813350	moderately similar to ( 335) AT2G29360 | Symbols: | tropinone reductase, putative / tropine dehydrogenase, putative | chr2:12603849-12605121 FORWARDvery weakly similar to (87.0) GRDH_ORYSA Glucose and ribitol dehydrogenase homolog (EC 1.1.1.-) - Oryza sativa (Rice)moderately similar to ( 323) loc_os03g16220 12003.m101290 protein tropinone reductase, putative, expressed PRK09242 fabG fabG PRK12826…	-2.23207
26.8	misc.nitrilases, *nitrile lyases, berberine bridge enzymes, reticuline oxidases, troponine reductases	ciclev10000814m|pacid:20788769	moderately similar to ( 450) AT4G20820 | Symbols: | FAD-binding domain-containing protein | chr4:11150160-11151758 FORWARDmoderately similar to ( 394) loc_os06g35550 12006.m08092 protein retrotransposon protein, putative, Ty1-copia subclass, expressedFAD_binding_4 GlcD no original description	-9.65284
26.8	misc.nitrilases, *nitrile lyases, berberine bridge enzymes, reticuline oxidases, troponine reductases	ciclev10032394m|pacid:20804631	moderately similar to ( 268) AT2G23620 | Symbols: ATMES1, MES1 | MES1 (METHYL ESTERASE 1); hydrolase, acting on ester bonds / methyl indole-3-acetate esterase/ methyl jasmonate esterase/ methyl salicylate esterase | chr2:10047462-10049248 REVERSEmoderately similar to ( 202) HNL_HEVBR (S)-acetone-cyanohydrin lyase (EC 4.1.2.39) ((S)-hydroxynitrile lyase) ((S)-hydroxynitrilase) (Oxynitrilase) - Hev…	2.49855
26.9	misc.glutathione S transferases	ciclev10002466m|pacid:20787492	moderately similar to ( 294) AT2G02390 | Symbols: ATGSTZ1, GST18 | ATGSTZ1 (ARABIDOPSIS THALIANA GLUTATHIONE S-TRANSFERASE ZETA 1); catalytic/ glutathione transferase | chr2:629015-630955 FORWARDmoderately similar to ( 265) GSTZ1_DIACA Glutathione S-transferase 1 (EC 2.5.1.18) (SR8) (GST class-zeta) - Dianthus caryophyllus (Carnation) (Clove pink)moderately similar to ( 286) loc_os02g35590 12002.…	3.43482
26.9	misc.glutathione S transferases	ciclev10032737m|pacid:20804434	moderately similar to ( 297) AT2G30860 | Symbols: ATGSTF9, GLUTTR, ATGSTF7 | ATGSTF9 (GLUTATHIONE S-TRANSFERASE PHI 9); glutathione peroxidase/ glutathione transferase | chr2:13139132-13140079 FORWARDweakly similar to ( 168) GSTH1_ORYSA Probable glutathione S-transferase GSTF1 (EC 2.5.1.18) (GST-I) - Oryza sativa (Rice)weakly similar to ( 192) loc_os03g04260 12003.m05957 protein glutathione S-tra…	1.59656
26.9	misc.glutathione S transferases	ciclev10022212m|pacid:20809459	moderately similar to ( 260) AT1G02930 | Symbols: ATGSTF6, GST1, ERD11, ATGSTF3, GSTF6 | ATGSTF6 (GLUTATHIONE S-TRANSFERASE); copper ion binding / glutathione binding / glutathione transferase | chr1:661363-662191 REVERSEmoderately similar to ( 258) GSTF1_TOBAC Glutathione S-transferase PARB (EC 2.5.1.18) (GST class-phi) - Nicotiana tabacum (Common tobacco)weakly similar to ( 186) loc_os01g70770 …	-2.92472
26.9	misc.glutathione S transferases	ciclev10012631m|pacid:20798866	moderately similar to ( 313) AT5G02790 | Symbols: | In2-1 protein, putative | chr5:632877-634858 FORWARDmoderately similar to ( 255) IN21_MAIZE IN2-1 protein - Zea mays (Maize)moderately similar to ( 292) loc_os03g17470 12003.m07174 protein IN2-1 protein, putative, expressed GST_C_Lambda no original description	1.55796
26.9	misc.glutathione S transferases	ciclev10020368m|pacid:20811379	highly similar to ( 508) AT5G44000 | Symbols: | glutathione S-transferase C-terminal domain-containing protein | chr5:17702231-17703934 REVERSEmoderately similar to ( 390) loc_os02g56970 12002.m10719 protein glutathione transferase, putative, expressed ECM4 GST_C_ECM4_like no original description	-2.45376
26.9	misc.glutathione S transferases	ciclev10021831m|pacid:20809026	moderately similar to ( 301) AT5G41210 | Symbols: ATGSTT1, GST10, GSTU12 | ATGSTT1 (GLUTATHIONE S-TRANSFERASE THETA 1); glutathione transferase | chr5:16492550-16493884 REVERSEmoderately similar to ( 253) loc_os11g37730 12011.m080028 protein glutathione S-transferase theta-1, putative, expressed GST_C_Theta GST_N_Theta Gst no original description	-4.41686
26.9	misc.glutathione S transferases	ciclev10022030m|pacid:20811951	moderately similar to ( 207) AT2G02390 | Symbols: ATGSTZ1, GST18 | ATGSTZ1 (ARABIDOPSIS THALIANA GLUTATHIONE S-TRANSFERASE ZETA 1); catalytic/ glutathione transferase | chr2:629015-630955 FORWARDweakly similar to ( 197) GSTZ1_DIACA Glutathione S-transferase 1 (EC 2.5.1.18) (SR8) (GST class-zeta) - Dianthus caryophyllus (Carnation) (Clove pink)moderately similar to ( 216) loc_os02g35590 12002.m337…	-2.75055
26.1	misc.cytochrome P450	ciclev10004103m|pacid:20799295	moderately similar to ( 494) AT4G31500 | Symbols: CYP83B1, SUR2, RNT1, RED1, ATR4 | CYP83B1 (CYTOCHROME P450 MONOOXYGENASE 83B1); oxidoreductase, acting on paired donors, with incorporation or reduction of molecular oxygen, NADH or NADPH as one donor, and incorporation of one atom of oxygen / oxygen binding | chr4:15273677-15275271 REVERSEmoderately similar to ( 463) C71A9_SOYBN Cytochrome P450 7…	-1.701
26.1	misc.cytochrome P450	ciclev10019810m|pacid:20806133	moderately similar to ( 372) AT5G06900 | Symbols: CYP93D1 | CYP93D1; electron carrier/ heme binding / iron ion binding / monooxygenase/ oxygen binding | chr5:2136160-2137925 REVERSEmoderately similar to ( 458) C93A1_SOYBN Cytochrome P450 93A1 (EC 1.14.-.-) - Glycine max (Soybean)moderately similar to ( 396) loc_os06g41070 12006.m08642 protein cytochrome P450 93A1, putative, expressed p450 CypX no…	-2.34256
26.1	misc.cytochrome P450	ciclev10019651m|pacid:20810215	moderately similar to ( 445) AT2G45550 | Symbols: CYP76C4 | CYP76C4; electron carrier/ heme binding / iron ion binding / monooxygenase/ oxygen binding | chr2:18773541-18775654 REVERSEmoderately similar to ( 372) C76A2_SOLME Cytochrome P450 76A2 (EC 1.14.-.-) (CYPLXXVIA2) (P-450EG7) - Solanum melongena (Eggplant) (Aubergine)moderately similar to ( 467) loc_os03g14400 12003.m06880 protein cytochrom…	-3.02162
26.1	misc.cytochrome P450	ciclev10011353m|pacid:20796984	highly similar to ( 891) AT4G15110 | Symbols: CYP97B3 | CYP97B3; electron carrier/ heme binding / iron ion binding / monooxygenase/ oxygen binding | chr4:8629922-8632993 REVERSEhighly similar to ( 927) C97B2_SOYBN Cytochrome P450 97B2 (EC 1.14.-.-) - Glycine max (Soybean)highly similar to ( 867) loc_os02g07680 12002.m33580 protein cytochrome P450 97B2, putative, expressed p450 CypX no original de…	-1.86189
26.1	misc.cytochrome P450	ciclev10019805m|pacid:20808567	highly similar to ( 527) AT2G45510 | Symbols: CYP704A2 | CYP704A2; electron carrier/ heme binding / iron ion binding / monooxygenase/ oxygen binding | chr2:18753085-18754944 FORWARDweakly similar to ( 147) C97B2_SOYBN Cytochrome P450 97B2 (EC 1.14.-.-) - Glycine max (Soybean)highly similar to ( 577) loc_os10g38110 12010.m21797 protein cytochrome P450 94A2, putative, expressed p450 CypX no origina…	-1.96537
26.1	misc.cytochrome P450	ciclev10025448m|pacid:20800757	highly similar to ( 644) AT3G13730 | Symbols: CYP90D1 | CYP90D1; oxidoreductase, acting on paired donors, with incorporation or reduction of molecular oxygen, NADH or NADPH as one donor, and incorporation of one atom of oxygen / oxygen binding | chr3:4498330-4500836 REVERSEhighly similar to ( 621) C90D2_ORYSA Cytochrome P450 90D2 (EC 1.14.-.-) (C6-oxidase) - Oryza sativa (Rice)highly similar to (…	1.88266
26.1	misc.cytochrome P450	ciclev10011520m|pacid:20797703	highly similar to ( 853) AT2G40890 | Symbols: CYP98A3 | CYP98A3 (cytochrome P450, family 98, subfamily A, polypeptide 3); monooxygenase/ p-coumarate 3-hydroxylase | chr2:17058291-17060532 REVERSEhighly similar to ( 901) C98A2_SOYBN Cytochrome P450 98A2 (EC 1.14.-.-) - Glycine max (Soybean)highly similar to ( 693) loc_os05g41440 12005.m27896 protein cytochrome P450 98A1, putative, expressed p450 C…	-3.13829
26.1	misc.cytochrome P450	ciclev10028268m|pacid:20814561	moderately similar to ( 438) AT2G45550 | Symbols: CYP76C4 | CYP76C4; electron carrier/ heme binding / iron ion binding / monooxygenase/ oxygen binding | chr2:18773541-18775654 REVERSEmoderately similar to ( 358) C76A2_SOLME Cytochrome P450 76A2 (EC 1.14.-.-) (CYPLXXVIA2) (P-450EG7) - Solanum melongena (Eggplant) (Aubergine)moderately similar to ( 410) loc_os03g14400 12003.m06880 protein cytochrom…	2.71392
26.1	misc.cytochrome P450	ciclev10025420m|pacid:20799989	highly similar to ( 577) AT4G37370 | Symbols: CYP81D8 | CYP81D8; electron carrier/ heme binding / iron ion binding / monooxygenase/ oxygen binding | chr4:17569971-17571678 REVERSEmoderately similar to ( 333) C82A1_PEA Cytochrome P450 82A1 (EC 1.14.-.-) (CYPLXXXII) (Fragment) - Pisum sativum (Garden pea)moderately similar to ( 436) loc_os03g55240 12003.m10439 protein cytochrome P450 81E1, putative…	2.84438
26.1	misc.cytochrome P450	ciclev10011312m|pacid:20796268	highly similar to ( 909) AT1G31800 | Symbols: CYP97A3, LUT5 | CYP97A3 (CYTOCHROME P450-TYPE MONOOXYGENASE 97A3); carotene beta-ring hydroxylase/ oxygen binding | chr1:11396440-11399470 FORWARDmoderately similar to ( 439) C97B2_SOYBN Cytochrome P450 97B2 (EC 1.14.-.-) - Glycine max (Soybean)highly similar to ( 842) loc_os02g57290 12002.m33947 protein cytochrome P450 97B3, putative, expressed p450 …	-1.86278
26.1	misc.cytochrome P450	ciclev10000845m|pacid:20787740	moderately similar to ( 489) AT4G31940 | Symbols: CYP82C4 | CYP82C4; electron carrier/ heme binding / iron ion binding / monooxygenase/ oxygen binding | chr4:15452040-15453966 FORWARDmoderately similar to ( 491) C82A3_SOYBN Cytochrome P450 82A3 (EC 1.14.-.-) (P450 CP6) - Glycine max (Soybean)moderately similar to ( 323) loc_os09g26960 12009.m05848 protein flavonoid 3-monooxygenase, putative, expr…	-1.65372
26.1	misc.cytochrome P450	ciclev10000884m|pacid:20787843	highly similar to ( 660) AT5G25900 | Symbols: GA3, CYP701A3, ATKO1 | GA3 (GA REQUIRING 3); ent-kaurene oxidase/ oxygen binding | chr5:9036073-9038278 FORWARDweakly similar to ( 173) C75A3_PETHY Flavonoid 3',5'-hydroxylase 2 (EC 1.14.13.88) (F3'5'H) (Cytochrome P450 75A3) (CYPLXXVA3) - Petunia hybrida (Petunia)highly similar to ( 556) loc_os06g37364 12006.m08270 protein ent-kaurene oxidase, putati…	2.57994
26.1	misc.cytochrome P450	ciclev10001614m|pacid:20786043	moderately similar to ( 278) AT4G31940 | Symbols: CYP82C4 | CYP82C4; electron carrier/ heme binding / iron ion binding / monooxygenase/ oxygen binding | chr4:15452040-15453966 FORWARDmoderately similar to ( 290) C82A3_SOYBN Cytochrome P450 82A3 (EC 1.14.-.-) (P450 CP6) - Glycine max (Soybean)weakly similar to ( 157) loc_os09g26970 12009.m05849 protein retrotransposon protein, putative, unclassifi…	-1.57388
26.1	misc.cytochrome P450	ciclev10004850m|pacid:20791059	highly similar to ( 813) AT1G11680 | Symbols: CYP51G1, EMB1738, CYP51A2, CYP51 | CYP51G1 (CYTOCHROME P450 51G1); oxygen binding / sterol 14-demethylase | chr1:3938925-3940585 FORWARDhighly similar to ( 793) CP51_SORBI Cytochrome P450 51 (EC 1.14.13.70) (CYPLI) (P450-LIA1) (Obtusifoliol 14-alpha demethylase) - Sorghum bicolor (Sorghum) (Sorghum vulgare)highly similar to ( 761) loc_os11g32240 12011…	-2.86337
26.1	misc.cytochrome P450	ciclev10024662m|pacid:20807727	moderately similar to ( 294) AT3G14690 | Symbols: CYP72A15 | CYP72A15; electron carrier/ heme binding / iron ion binding / monooxygenase/ oxygen binding | chr3:4937410-4939310 FORWARDmoderately similar to ( 256) C72A1_CATRO Cytochrome P450 72A1 (EC 1.3.3.9) (CYPLXXII) (Secologanin synthase) (SLS) - Catharanthus roseus (Rosy periwinkle) (Madagascar periwinkle)moderately similar to ( 254) loc_os01g…	1.61939
26.1	misc.cytochrome P450	ciclev10031215m|pacid:20805831	highly similar to ( 521) AT4G31940 | Symbols: CYP82C4 | CYP82C4; electron carrier/ heme binding / iron ion binding / monooxygenase/ oxygen binding | chr4:15452040-15453966 FORWARDhighly similar to ( 509) C82A3_SOYBN Cytochrome P450 82A3 (EC 1.14.-.-) (P450 CP6) - Glycine max (Soybean)moderately similar to ( 360) loc_os09g26940 12009.m05846 protein flavonoid 3-monooxygenase, putative, expressed p4…	2.92552
26.1	misc.cytochrome P450	ciclev10032478m|pacid:20804495	moderately similar to ( 281) AT1G05160 | Symbols: CYP88A3, ATKAO1, KAO1 | CYP88A3 (CYTOCHROME P450 88 A3); ent-kaurenoate oxidase/ oxygen binding | chr1:1487640-1489828 REVERSEmoderately similar to ( 279) C88A1_MAIZE Cytochrome P450 88A1 (EC 1.14.-.-) (Dwarf3 protein) - Zea mays (Maize)moderately similar to ( 268) loc_os06g02019 12006.m04938 protein cytochrome P450 88A1, putative, expressed p450 …	-3.79256
26.1	misc.cytochrome P450	ciclev10011662m|pacid:20798481	highly similar to ( 676) AT5G38970 | Symbols: BR6OX1, ATBR6OX, CYP85A1, BR6OX | BR6OX1 (BRASSINOSTEROID-6-OXIDASE 1); monooxygenase/ oxygen binding | chr5:15595185-15597774 REVERSEhighly similar to ( 776) C85A_PHAVU Cytochrome P450 85A (EC 1.14.-.-) (C6-oxidase) - Phaseolus vulgaris (Kidney bean) (French bean)highly similar to ( 601) loc_os03g40540 12003.m09132 protein cytochrome P450 85A1, putat…	-9.75154
26.1	misc.cytochrome P450	ciclev10011453m|pacid:20798381	moderately similar to ( 495) AT5G24910 | Symbols: CYP714A1 | CYP714A1; electron carrier/ heme binding / iron ion binding / monooxygenase/ oxygen binding | chr5:8567674-8570260 REVERSEmoderately similar to ( 253) C72A1_CATRO Cytochrome P450 72A1 (EC 1.3.3.9) (CYPLXXII) (Secologanin synthase) (SLS) - Catharanthus roseus (Rosy periwinkle) (Madagascar periwinkle)moderately similar to ( 450) loc_os12g…	2.65036
26.1	misc.cytochrome P450	ciclev10000762m|pacid:20786298	very weakly similar to (85.9) AT2G46960 | Symbols: CYP709B1 | CYP709B1; electron carrier/ heme binding / iron ion binding / monooxygenase/ oxygen binding | chr2:19292295-19294212 REVERSEmoderately similar to ( 408) loc_os07g45000 12007.m08720 protein cytochrome P450 family protein, expressed p450 CypX no original description	-2.99308
26.1	misc.cytochrome P450	ciclev10019648m|pacid:20808341	moderately similar to ( 339) AT3G48310 | Symbols: CYP71A22 | CYP71A22; electron carrier/ heme binding / iron ion binding / monooxygenase/ oxygen binding | chr3:17888192-17889749 FORWARDmoderately similar to ( 381) C71A9_SOYBN Cytochrome P450 71A9 (EC 1.14.-.-) (P450 CP1) - Glycine max (Soybean)moderately similar to ( 334) loc_os09g26970 12009.m05849 protein retrotransposon protein, putative, uncl…	1.8785
26.1	misc.cytochrome P450	ciclev10031286m|pacid:20802979	highly similar to ( 764) AT5G04660 | Symbols: CYP77A4 | CYP77A4; electron carrier/ heme binding / iron ion binding / monooxygenase/ oxygen binding | chr5:1336049-1337587 FORWARDhighly similar to ( 789) C77A3_SOYBN Cytochrome P450 77A3 (EC 1.14.-.-) - Glycine max (Soybean)highly similar to ( 530) loc_os04g33370 12004.m08433 protein cytochrome P450 77A2, putative, expressed p450 CypX no original de…	-4.02477
26.1	misc.cytochrome P450	ciclev10004785m|pacid:20790316	moderately similar to ( 433) AT3G26300 | Symbols: CYP71B34 | CYP71B34; electron carrier/ heme binding / iron ion binding / monooxygenase/ oxygen binding | chr3:9639199-9640866 REVERSEhighly similar to ( 577) C71DB_LOTJA Cytochrome P450 71D11 (EC 1.14.-.-) (Fragment) - Lotus japonicusmoderately similar to ( 463) loc_os09g10340 12009.m04299 protein cytochrome P450 71D7, putative, expressed p450 Cyp…	-1.55075
26.1	misc.cytochrome P450	ciclev10019986m|pacid:20811989	highly similar to ( 741) AT1G05160 | Symbols: CYP88A3, ATKAO1, KAO1 | CYP88A3 (CYTOCHROME P450 88 A3); ent-kaurenoate oxidase/ oxygen binding | chr1:1487640-1489828 REVERSEhighly similar to ( 617) KAO1_HORVU Ent-kaurenoic acid oxidase 1 (EC 1.14.13.79) (gpr5) - Hordeum vulgare (Barley)highly similar to ( 600) loc_os06g02019 12006.m04938 protein cytochrome P450 88A1, putative, expressed CypX p450 …	-3.05541
26.1	misc.cytochrome P450	ciclev10000918m|pacid:20787815	highly similar to ( 523) AT4G37370 | Symbols: CYP81D8 | CYP81D8; electron carrier/ heme binding / iron ion binding / monooxygenase/ oxygen binding | chr4:17569971-17571678 REVERSEmoderately similar to ( 335) C82A1_PEA Cytochrome P450 82A1 (EC 1.14.-.-) (CYPLXXXII) (Fragment) - Pisum sativum (Garden pea)moderately similar to ( 461) loc_os03g55240 12003.m10439 protein cytochrome P450 81E1, putative…	-2.28883
26.1	misc.cytochrome P450	ciclev10000848m|pacid:20786454	highly similar to ( 701) AT2G40890 | Symbols: CYP98A3 | CYP98A3 (cytochrome P450, family 98, subfamily A, polypeptide 3); monooxygenase/ p-coumarate 3-hydroxylase | chr2:17058291-17060532 REVERSEhighly similar to ( 702) C98A2_SOYBN Cytochrome P450 98A2 (EC 1.14.-.-) - Glycine max (Soybean)highly similar to ( 613) loc_os05g41440 12005.m27896 protein cytochrome P450 98A1, putative, expressed p450 C…	1.95696
26.1	misc.cytochrome P450	ciclev10019727m|pacid:20808501	highly similar to ( 522) AT3G25180 | Symbols: CYP82G1 | CYP82G1; electron carrier/ heme binding / iron ion binding / monooxygenase/ oxygen binding | chr3:9167889-9169270 REVERSEmoderately similar to ( 476) C82A4_SOYBN Cytochrome P450 82A4 (EC 1.14.-.-) (P450 CP9) - Glycine max (Soybean)moderately similar to ( 338) loc_os09g26980 12009.m05850 protein flavonoid 3-monooxygenase, putative, expressed …	3.67664
26.1	misc.cytochrome P450	ciclev10025382m|pacid:20800980	highly similar to ( 717) AT4G36220 | Symbols: FAH1, CYP84A1 | FAH1 (FERULIC ACID 5-HYDROXYLASE 1); ferulate 5-hydroxylase/ monooxygenase | chr4:17137584-17139619 REVERSEmoderately similar to ( 311) C71D8_SOYBN Cytochrome P450 71D8 (EC 1.14.-.-) (P450 CP7) - Glycine max (Soybean)highly similar to ( 573) loc_os10g36848 12010.m06490 protein cytochrome P450 84A1, putative, expressed p450 CypX no orig…	-3.84549
26.1	misc.cytochrome P450	ciclev10014930m|pacid:20818527	moderately similar to ( 449) AT2G23180 | Symbols: CYP96A1 | CYP96A1; electron carrier/ heme binding / iron ion binding / monooxygenase/ oxygen binding | chr2:9874953-9876503 FORWARDweakly similar to ( 103) C97B2_SOYBN Cytochrome P450 97B2 (EC 1.14.-.-) - Glycine max (Soybean)moderately similar to ( 405) loc_os03g04650 12003.m05993 protein cytochrome P450 86A2, putative, expressed p450 CypX no ori…	1.67179
26.11	misc.alcohol dehydrogenases	ciclev10001500m|pacid:20787395	highly similar to ( 614) AT1G77120 | Symbols: ADH1, ADH, ATADH, ATADH1 | ADH1 (ALCOHOL DEHYDROGENASE 1); alcohol dehydrogenase | chr1:28975509-28977216 FORWARDhighly similar to ( 665) ADH_MALDO Alcohol dehydrogenase (EC 1.1.1.1) - Malus domestica (Apple) (Malus sylvestris)highly similar to ( 643) loc_os11g10480 12011.m28756 protein alcohol dehydrogenase 1, putative, expressed AdhC AdhP Tdh tdh AD…	-9.70217
26.11	misc.alcohol dehydrogenases	ciclev10020620m|pacid:20811150	highly similar to ( 692) AT5G43940 | Symbols: HOT5, ADH2, GSNOR | HOT5 (sensitive to hot temperatures 5); S-(hydroxymethyl)glutathione dehydrogenase/ S-nitrosoglutathione reductase | chr5:17684265-17686379 FORWARDhighly similar to ( 691) ADHX_MAIZE Alcohol dehydrogenase class 3 (EC 1.1.1.1) (Alcohol dehydrogenase class III) (S-(hydroxymethyl)glutathione dehydrogenase) (EC 1.1.1.284) (Glutathione-…	-1.6599
26.11	misc.alcohol dehydrogenases	ciclev10001446m|pacid:20786005	moderately similar to ( 437) AT1G22440 | Symbols: | alcohol dehydrogenase, putative | chr1:7922560-7924759 FORWARDmoderately similar to ( 309) ADH1_PETHY Alcohol dehydrogenase 1 (EC 1.1.1.1) - Petunia hybrida (Petunia)moderately similar to ( 446) loc_os03g08999 12003.m06405 protein alcohol dehydrogenase 1, putative, expressed AdhC AdhP Tdh tdh PRK09422 ADH_zinc_N Qor ADH_N no original description	-2.31151
26.11	misc.alcohol dehydrogenases	ciclev10001457m|pacid:20789248	highly similar to ( 567) AT5G42250 | Symbols: | alcohol dehydrogenase, putative | chr5:16894087-16897450 FORWARDmoderately similar to ( 359) ADHX_ORYSA Alcohol dehydrogenase class 3 (EC 1.1.1.1) (Alcohol dehydrogenase class III) (S-(hydroxymethyl)glutathione dehydrogenase) (EC 1.1.1.284) (Glutathione-dependent formaldehyde dehydrogenase) (FDH) (FALDH) (GSH-FDH) - Oryza sativa (Rice)moderately sim…	-1.99786
26.11	misc.alcohol dehydrogenases	ciclev10020629m|pacid:20807408	highly similar to ( 563) AT5G24760 | Symbols: | alcohol dehydrogenase, putative | chr5:8495035-8497090 REVERSEmoderately similar to ( 385) ADH3_SOLTU Alcohol dehydrogenase 3 (EC 1.1.1.1) - Solanum tuberosum (Potato)highly similar to ( 533) loc_os02g42520 12002.m33422 protein alcohol dehydrogenase 1, putative, expressed AdhC Tdh AdhP tdh ADH_zinc_N Qor PRK10309 PRK09422 PRK10083 no original descri…	-8.54689
26.12	misc.peroxidases	ciclev10015924m|pacid:20817540	moderately similar to ( 431) AT3G21770 | Symbols: | peroxidase 30 (PER30) (P30) (PRXR9) | chr3:7673345-7674661 FORWARDmoderately similar to ( 332) PER1_ORYSA Peroxidase 1 precursor (EC 1.11.1.7) - Oryza sativa (Rice)moderately similar to ( 378) loc_os06g46799 12006.m09205 protein peroxidase 39 precursor, putative, expressedsecretory_peroxidase plant_peroxidase peroxidase no original description	-8.43045
26.12	misc.peroxidases	ciclev10015870m|pacid:20817415	highly similar to ( 562) AT4G21960 | Symbols: PRXR1 | PRXR1; electron carrier/ heme binding / peroxidase | chr4:11646613-11648312 REVERSEweakly similar to ( 191) PER2_ARAHY Cationic peroxidase 2 precursor (EC 1.11.1.7) (PNPC2) - Arachis hypogaea (Peanut)moderately similar to ( 351) loc_os07g49360 12007.m09145 protein peroxidase 21 precursor, putative, expressedsecretory_peroxidase plant_peroxidas…	-1.58876
26.12	misc.peroxidases	ciclev10015779m|pacid:20818417	moderately similar to ( 259) AT4G08780 | Symbols: | peroxidase, putative | chr4:5604153-5608202 FORWARDmoderately similar to ( 243) PERX_TOBAC Lignin-forming anionic peroxidase precursor (EC 1.11.1.7) (TOPA) - Nicotiana tabacum (Common tobacco)moderately similar to ( 257) loc_os03g13200 12003.m06766 protein peroxidase 53 precursor, putative, expressedsecretory_peroxidase plant_peroxidase peroxida…	2.05802
26.12	misc.peroxidases	ciclev10026072m|pacid:20801974	moderately similar to ( 428) AT4G33420 | Symbols: | peroxidase, putative | chr4:16084856-16086105 FORWARDmoderately similar to ( 218) PER1_ARAHY Cationic peroxidase 1 precursor (EC 1.11.1.7) (PNPC1) - Arachis hypogaea (Peanut)moderately similar to ( 293) loc_os08g02110 12008.m04357 protein peroxidase 47 precursor, putative, expressedsecretory_peroxidase plant_peroxidase peroxidase ascorbate_perox…	-2.7931
26.13	misc.acid and other phosphatases	ciclev10027836m|pacid:20813213	highly similar to ( 897) AT1G07990 | Symbols: | SIT4 phosphatase-associated family protein | chr1:2477413-2482898 FORWARDhighly similar to ( 623) loc_os05g51490 12005.m28070 protein SAPS domain family member 2, putative, expressed SAPS no original description	-3.65294
26.13	misc.acid and other phosphatases	ciclev10015905m|pacid:20817929	moderately similar to ( 465) AT2G01890 | Symbols: PAP8, ATPAP8 | PAP8 (PURPLE ACID PHOSPHATASE 8); acid phosphatase/ protein serine/threonine phosphatase | chr2:396985-399168 REVERSEmoderately similar to ( 410) loc_os03g13540 12003.m06799 protein purple acid phosphatase 1, putative, expressed no original description	-2.16856
26.13	misc.acid and other phosphatases	ciclev10005213m|pacid:20790001	moderately similar to ( 245) AT5G46410 | Symbols: | NLI interacting factor (NIF) family protein | chr5:18826007-18828156 FORWARDmoderately similar to ( 245) loc_os03g63300 12003.m11198 protein CTD small phosphatase like 2, putative, expressed CPDc NIF FCP1 no original description	-2.00863
26.13	misc.acid and other phosphatases	ciclev10028369m|pacid:20813761	highly similar to ( 726) AT2G16430 | Symbols: PAP10, ATPAP10 | PAP10 (PURPLE ACID PHOSPHATASE 10); acid phosphatase/ protein serine/threonine phosphatase | chr2:7120502-7122772 REVERSEhighly similar to ( 730) PPAF_SOYBN Purple acid phosphatase precursor (EC 3.1.3.2) (Manganese(II) purple acid phosphatase) - Glycine max (Soybean)highly similar to ( 660) loc_os01g56880 12001.m43218 protein purple a…	-5.7975
26.13	misc.acid and other phosphatases	ciclev10011594m|pacid:20796798	highly similar to ( 643) AT3G52820 | Symbols: ATPAP22, PAP22 | PAP22 (PURPLE ACID PHOSPHATASE 22); acid phosphatase/ protein serine/threonine phosphatase | chr3:19574236-19576938 REVERSEmoderately similar to ( 284) PPAF_SOYBN Purple acid phosphatase precursor (EC 3.1.3.2) (Manganese(II) purple acid phosphatase) - Glycine max (Soybean)highly similar to ( 569) loc_os04g33530 12004.m08448 protein pu…	-1.9092
26.13	misc.acid and other phosphatases	ciclev10013402m|pacid:20797645	highly similar to ( 578) AT3G52780 | Symbols: ATPAP20, PAP20 | PAP20; acid phosphatase/ protein serine/threonine phosphatase | chr3:19561812-19564195 REVERSEmoderately similar to ( 283) PPAF_PHAVU Iron(III)-zinc(II) purple acid phosphatase (EC 3.1.3.2) (PAP) - Phaseolus vulgaris (Kidney bean) (French bean)highly similar to ( 560) loc_os12g05540 12012.m04547 protein hydrolase/ protein serine/threo…	2.6651
26.13	misc.acid and other phosphatases	ciclev10016072m|pacid:20815976	moderately similar to ( 324) AT5G46410 | Symbols: | NLI interacting factor (NIF) family protein | chr5:18826007-18828156 FORWARDmoderately similar to ( 255) loc_os01g43870 12001.m97456 protein CTD-phosphatase-like protein, putative, expressed NIF CPDc FCP1 no original description	1.98937
26.13	misc.acid and other phosphatases	ciclev10005566m|pacid:20791946	moderately similar to ( 348) AT4G25150 | Symbols: | acid phosphatase, putative | chr4:12901736-12902882 REVERSEmoderately similar to ( 202) VSPA_SOYBN Stem 28 kDa glycoprotein precursor (Vegetative storage protein A) - Glycine max (Soybean)moderately similar to ( 310) loc_os06g04790 12006.m05208 protein acid phosphatase 1 precursor, putative, expressedAcid_phosphat_B no original description	-3.59938
26.16	misc.myrosinases-lectin-jacalin	ciclev10013651m|pacid:20796713	highly similar to ( 572) AT3G08870 | Symbols: | lectin protein kinase, putative | chr3:2700500-2702581 REVERSEmoderately similar to ( 221) PSKR_DAUCA Phytosulfokine receptor precursor (EC 2.7.11.1) (Phytosulfokine LRR receptor kinase) - Daucus carota (Carrot)highly similar to ( 543) loc_os10g38960 12010.m06665 protein lectin-like receptor kinase 7, putative Lectin_legB Pkinase S_TKc S_TKc TyrKc P…	2.7569
26.16	misc.myrosinases-lectin-jacalin	ciclev10016359m|pacid:20815301	weakly similar to ( 189) AT4G19840 | Symbols: ATPP2-A1, ATPP2A-1, PP2-A1 | ATPP2-A1; carbohydrate binding | chr4:10774336-10775701 FORWARDmoderately similar to ( 210) loc_os01g06500 12001.m07280 protein lectin-like protein, putative, expressed no original description	1.84349
26.16	misc.myrosinases-lectin-jacalin	ciclev10026553m|pacid:20800983	moderately similar to ( 229) AT1G73040 | Symbols: | jacalin lectin family protein | chr1:27475159-27475777 REVERSEweakly similar to ( 154) loc_os05g43240 12005.m08452 protein jacalin-like lectin domain containing protein, expressedJacalin no original description	-1.7884
26.16	misc.myrosinases-lectin-jacalin	ciclev10014447m|pacid:20816418	highly similar to ( 745) AT4G04960 | Symbols: | lectin protein kinase, putative | chr4:2533096-2535156 FORWARDweakly similar to ( 170) PSKR_DAUCA Phytosulfokine receptor precursor (EC 2.7.11.1) (Phytosulfokine LRR receptor kinase) - Daucus carota (Carrot)moderately similar to ( 448) loc_os04g44910 12004.m35044 protein protein kinase, putative, expressed Lectin_legB Pkinase S_TKc TyrKc Pkinase_Tyr…	-8.65105
26.16	misc.myrosinases-lectin-jacalin	ciclev10009194m|pacid:20796151	Lectin_legB no original description	-2.00459
26.16	misc.myrosinases-lectin-jacalin	ciclev10032829m|pacid:20804171	weakly similar to ( 142) AT4G19840 | Symbols: ATPP2-A1, ATPP2A-1, PP2-A1 | ATPP2-A1; carbohydrate binding | chr4:10774336-10775701 FORWARDweakly similar to ( 138) loc_os01g06500 12001.m07280 protein lectin-like protein, putative, expressed no original description	-4.32322
26.16	misc.myrosinases-lectin-jacalin	ciclev10017664m|pacid:20818965	highly similar to ( 704) AT4G04960 | Symbols: | lectin protein kinase, putative | chr4:2533096-2535156 FORWARDweakly similar to ( 177) PSKR_DAUCA Phytosulfokine receptor precursor (EC 2.7.11.1) (Phytosulfokine LRR receptor kinase) - Daucus carota (Carrot)moderately similar to ( 453) loc_os02g19530 12002.m07196 protein lectin-like receptor kinase 7, putative Lectin_legB Pkinase_Tyr PTKc Pkinase Ty…	-8.43045
26.17	misc.dynamin	ciclev10000359m|pacid:20786041	nearly identical (1144) AT3G19720 | Symbols: ARC5 | ARC5 (ACCUMULATION AND REPLICATION OF CHLOROPLAST 5); GTP binding / GTPase | chr3:6850591-6855389 REVERSEhighly similar to ( 960) loc_os12g07880 12012.m04775 protein ARC5, putative, expressed Dynamin_N DYNc no original description	-3.09226
26.17	misc.dynamin	ciclev10014606m|pacid:20818166	nearly identical (1053) AT1G14830 | Symbols: ADL1C, ADL5, DRP1C | ADL1C (ARABIDOPSIS DYNAMIN-LIKE PROTEIN 1C); GTP binding / GTPase | chr1:5107699-5111470 REVERSEhighly similar to ( 960) loc_os03g50520 12003.m35393 protein dynamin-related protein 1C, putative, expressed DYNc Dynamin_M Dynamin_N COG0699 GED GED no original description	-2.71083
26.17	misc.dynamin	ciclev10027825m|pacid:20813805	nearly identical (1108) AT4G33650 | Symbols: ADL2, DRP3A | DRP3A (DYNAMIN-RELATED PROTEIN 3A); GTP binding / GTPase/ phosphoinositide binding | chr4:16161073-16166587 FORWARDnearly identical (1035) loc_os01g69130 12001.m150447 protein dynamin-related protein 3A, putative, expressed Dynamin_M DYNc Dynamin_N COG0699 GED GED no original description	2.56009
26.18	misc.invertase/pectin methylesterase inhibitor family protein	ciclev10022028m|pacid:20807613	weakly similar to ( 140) AT3G47670 | Symbols: | enzyme inhibitor/ pectinesterase/ pectinesterase inhibitor | chr3:17575019-17575849 REVERSEweakly similar to ( 126) PME3_PHAVU Pectinesterase-3 precursor (EC 3.1.1.11) (Pectin methylesterase 3) (PE 3) - Phaseolus vulgaris (Kidney bean) (French bean)PMEI no original description	-3.32713
26.18	misc.invertase/pectin methylesterase inhibitor family protein	ciclev10032808m|pacid:20804824	weakly similar to ( 117) AT5G38610 | Symbols: | invertase/pectin methylesterase inhibitor family protein | chr5:15460845-15461444 REVERSEPMEI no original description	-9.43045
26.18	misc.invertase/pectin methylesterase inhibitor family protein	ciclev10022313m|pacid:20809763	weakly similar to ( 154) AT5G62360 | Symbols: | invertase/pectin methylesterase inhibitor family protein | chr5:25040699-25041310 FORWARDweakly similar to ( 138) 21KD_DAUCA 21 kDa protein precursor (1.2 protein) - Daucus carota (Carrot)very weakly similar to (93.6) loc_os06g49760 12006.m09500 protein ripening-related protein, putative, expressedPMEI no original description	-1.62341
26.18	misc.invertase/pectin methylesterase inhibitor family protein	ciclev10005926m|pacid:20791822	weakly similar to ( 199) AT5G62360 | Symbols: | invertase/pectin methylesterase inhibitor family protein | chr5:25040699-25041310 FORWARDweakly similar to ( 139) 21KD_DAUCA 21 kDa protein precursor (1.2 protein) - Daucus carota (Carrot)very weakly similar to (98.6) loc_os06g49760 12006.m09500 protein ripening-related protein, putative, expressedPMEI no original description	-10.7515
26.18	misc.invertase/pectin methylesterase inhibitor family protein	ciclev10005946m|pacid:20791274	weakly similar to ( 194) AT5G62360 | Symbols: | invertase/pectin methylesterase inhibitor family protein | chr5:25040699-25041310 FORWARDweakly similar to ( 132) 21KD_DAUCA 21 kDa protein precursor (1.2 protein) - Daucus carota (Carrot)very weakly similar to (97.4) loc_os06g49760 12006.m09500 protein ripening-related protein, putative, expressedPMEI no original description	-12.1118
26.21	misc.protease inhibitor/seed storage/lipid transfer protein (LTP) family protein	ciclev10029367m|pacid:20814573	weakly similar to ( 115) AT5G64080 | Symbols: | protease inhibitor/seed storage/lipid transfer protein (LTP) family protein | chr5:25645475-25646638 REVERSEvery weakly similar to (86.3) loc_os03g09230 12003.m35062 protein xylogen protein 1, putative, expressed no original description	-10.3049
26.21	misc.protease inhibitor/seed storage/lipid transfer protein (LTP) family protein	ciclev10013135m|pacid:20798028	weakly similar to ( 132) AT5G05960 | Symbols: | protease inhibitor/seed storage/lipid transfer protein (LTP) family protein | chr5:1790256-1790694 FORWARDweakly similar to ( 112) loc_os01g62980 12001.m43276 protein lipid binding protein, putative, expressed no original description	-10.0154
26.22	misc.short chain dehydrogenase/reductase (SDR)	ciclev10001762m|pacid:20786969	moderately similar to ( 370) AT5G15940 | Symbols: | binding / catalytic/ oxidoreductase | chr5:5202801-5204715 FORWARDmoderately similar to ( 278) loc_os09g17750 12009.m05033 protein dehydrogenase/reductase SDR family member on chromosome X precursor, putative, expressed PRK06197 PRK05854 no original description	-1.83465
26.22	misc.short chain dehydrogenase/reductase (SDR)	ciclev10016277m|pacid:20816840	moderately similar to ( 342) AT3G01980 | Symbols: | short-chain dehydrogenase/reductase (SDR) family protein | chr3:327747-328833 REVERSEmoderately similar to ( 290) loc_os03g63290 12003.m11197 protein alcohol dehydrogenases, putative, expressed fabG FabG PRK12826 PRK12829 fabG fabG PRK05875 PRK12939 PRK08324 PRK07478 PRK06484 PRK07814 PRK09135 FabI PRK07067 PRK12481 PRK07060 PRK07856 PRK12743 no…	-2.75055
26.22	misc.short chain dehydrogenase/reductase (SDR)	ciclev10023577m|pacid:20809022	weakly similar to ( 195) AT3G61220 | Symbols: | short-chain dehydrogenase/reductase (SDR) family protein | chr3:22663025-22664316 FORWARDweakly similar to ( 151) loc_os04g44980 12004.m09452 protein carbonyl reductase 3, putative, expressed no original description	3.76888
26.22	misc.short chain dehydrogenase/reductase (SDR)	ciclev10026264m|pacid:20801695	moderately similar to ( 376) AT3G50560 | Symbols: | short-chain dehydrogenase/reductase (SDR) family protein | chr3:18761247-18763835 REVERSEmoderately similar to ( 298) loc_os08g37130 12008.m07699 protein short-chain dehydrogenase/reductase SDR, putative, expressed DltE PRK07454 FabG COG4221 PRK08324 fabG PRK07326 fabG PRK07890 fabG no original description	-3.07565
26.22	misc.short chain dehydrogenase/reductase (SDR)	ciclev10012455m|pacid:20798846	moderately similar to ( 216) AT2G47140 | Symbols: | short-chain dehydrogenase/reductase (SDR) family protein | chr2:19350970-19352059 REVERSEweakly similar to ( 177) TS2_MAIZE Sex determination protein tasselseed-2 - Zea mays (Maize)moderately similar to ( 210) loc_os03g59610 12003.m10858 protein sex determination protein tasselseed-2, putative, expressed fabG fabG fabG PRK07478 PRK07479 PRK06841…	-1.94946
26.22	misc.short chain dehydrogenase/reductase (SDR)	ciclev10021085m|pacid:20810784	moderately similar to ( 476) AT5G50130 | Symbols: | short-chain dehydrogenase/reductase (SDR) family protein | chr5:20390066-20393053 FORWARDvery weakly similar to (85.5) PORB_HORVU Protochlorophyllide reductase B, chloroplast precursor (EC 1.3.1.33) (PCR B) (NADPH-protochlorophyllide oxidoreductase B) (POR B) - Hordeum vulgare (Barley)moderately similar to ( 313) loc_os06g03830 12006.m31964 prot…	-2.3142
26.22	misc.short chain dehydrogenase/reductase (SDR)	ciclev10021349m|pacid:20811526	moderately similar to ( 341) AT3G59710 | Symbols: | short-chain dehydrogenase/reductase (SDR) family protein | chr3:22055220-22057156 REVERSEmoderately similar to ( 289) loc_os02g39490 12002.m09037 protein carbonyl reductase 3, putative, expressed fabG FabG fabG PRK12939 fabG PRK12826 DltE PRK07201 PRK12429 PRK07326 DltE PRK08643 PRK07454 COG4221 PRK12829 PRK12745 PRK08213 PRK06181 PRK06179 PRK09…	-1.52694
26.22	misc.short chain dehydrogenase/reductase (SDR)	ciclev10021613m|pacid:20808143	moderately similar to ( 321) AT3G61220 | Symbols: | short-chain dehydrogenase/reductase (SDR) family protein | chr3:22663025-22664316 FORWARDmoderately similar to ( 256) loc_os04g44950 12004.m09449 protein carbonyl reductase 1, putative, expressed fabG fabG FabG PRK12939 fabG PRK12826 no original description	-3.12634
26.22	misc.short chain dehydrogenase/reductase (SDR)	ciclev10016100m|pacid:20815036	moderately similar to ( 410) AT3G12800 | Symbols: SDRB, DECR | SDRB (SHORT-CHAIN DEHYDROGENASE-REDUCTASE B); binding / catalytic/ oxidoreductase | chr3:4063463-4064757 REVERSEvery weakly similar to (93.2) GRDH_DAUCA Glucose and ribitol dehydrogenase (EC 1.1.1.-) (Carrot ABA-induced in somatic embryos 5 protein) - Daucus carota (Carrot)moderately similar to ( 393) loc_os04g52400 12004.m10134 prote…	-1.83176
26.22	misc.short chain dehydrogenase/reductase (SDR)	ciclev10012261m|pacid:20797394	moderately similar to ( 223) AT1G52340 | Symbols: ABA2, SIS4, GIN1, SDR1, ISI4, SRE1, ATABA2, ATSDR1 | ABA2 (ABA DEFICIENT 2); alcohol dehydrogenase/ oxidoreductase/ xanthoxin dehydrogenase | chr1:19489997-19491527 REVERSEweakly similar to ( 193) TS2_MAIZE Sex determination protein tasselseed-2 - Zea mays (Maize)moderately similar to ( 269) loc_os04g10000 12004.m06252 protein sex determination pr…	1.93969
26.22	misc.short chain dehydrogenase/reductase (SDR)	ciclev10032120m|pacid:20803012	moderately similar to ( 369) AT1G24360 | Symbols: | 3-oxoacyl-(acyl-carrier protein) reductase, chloroplast / 3-ketoacyl-acyl carrier protein reductase | chr1:8640820-8643283 FORWARDmoderately similar to ( 395) FABG1_BRANA 3-oxoacyl-[acyl-carrier-protein] reductase 1, chloroplast precursor (EC 1.1.1.100) (3-ketoacyl-acyl carrier protein reductase 1) (Beta-keto acyl-carrier protein reductase 1) - …	-1.89984
26.23	misc.rhodanese	ciclev10016082m|pacid:20815933	moderately similar to ( 228) AT3G25480 | Symbols: | rhodanese-like domain-containing protein | chr3:9235591-9236598 REVERSEmoderately similar to ( 222) loc_os01g66600 12001.m12767 protein expressed protein no original description	-4.38439
26.23	misc.rhodanese	ciclev10017644m|pacid:20817779	moderately similar to ( 216) AT5G19370 | Symbols: | rhodanese-like domain-containing protein / PPIC-type PPIASE domain-containing protein | chr5:6524247-6526629 REVERSEmoderately similar to ( 250) loc_os07g48810 12007.m09090 protein isomerase, putative, expressedRHOD_2 PspE no original description	-2.79245
26.24	misc.GCN5-related N-acetyltransferase	ciclev10009135m|pacid:20794765	moderately similar to ( 346) AT2G06025 | Symbols: | GCN5-related N-acetyltransferase (GNAT) family protein | chr2:2350231-2351898 FORWARDmoderately similar to ( 229) loc_os03g07990 12003.m06308 protein N-acetyltransferase, putative, expressed no original description	-4.18977
26.24	misc.GCN5-related N-acetyltransferase	ciclev10032202m|pacid:20805631	moderately similar to ( 308) AT1G24040 | Symbols: | GCN5-related N-acetyltransferase (GNAT) family protein | chr1:8505794-8506753 REVERSEweakly similar to ( 161) loc_os04g39140 12004.m08903 protein acetyltransferase, GNAT family protein, expressed no original description	-3.32713
26.24	misc.GCN5-related N-acetyltransferase	ciclev10017044m|pacid:20817764	weakly similar to ( 152) AT2G30330 | Symbols: | GCN5L1 family protein | chr2:12929045-12929688 REVERSEweakly similar to ( 142) loc_os11g02110 12011.m04411 protein GCN5-like protein, putative, expressed GCN5L1 no original description	-4.09051
26.24	misc.GCN5-related N-acetyltransferase	ciclev10021647m|pacid:20809721	moderately similar to ( 208) AT1G72030 | Symbols: | GCN5-related N-acetyltransferase (GNAT) family protein | chr1:27110887-27111825 FORWARDmoderately similar to ( 224) loc_os07g16130 12007.m06056 protein histone acetyltransferase HPA2 and related acetyltransferases, putative, expressed no original description	1.7841
26.24	misc.GCN5-related N-acetyltransferase	ciclev10010607m|pacid:20795209	moderately similar to ( 330) AT4G28030 | Symbols: | GCN5-related N-acetyltransferase (GNAT) family protein | chr4:13937748-13939131 REVERSEmoderately similar to ( 233) loc_os08g16010 12008.m080116 protein N-acetyltransferase, putative, expressed no original description	-2.27143
26.26.1	misc.aminotransferases.aminotransferase class IV family protein	ciclev10008593m|pacid:20795344	moderately similar to ( 467) AT5G57850 | Symbols: | aminotransferase class IV family protein | chr5:23435548-23437287 REVERSEmoderately similar to ( 467) loc_os02g17330 12002.m06976 protein 4-amino-4-deoxychorismate lyase, putative, expressed PLPDE_IV ADCL_like D-AAT_like PRK08320 PRK06680 IlvE Aminotran_4 BCAT_beta_family PRK06606 PRK12479 PRK07650 PRK07849 no original description	-2.6326
26.26.1	misc.aminotransferases.aminotransferase class IV family protein	ciclev10008846m|pacid:20795164	moderately similar to ( 369) AT5G57850 | Symbols: | aminotransferase class IV family protein | chr5:23435548-23437287 REVERSEmoderately similar to ( 407) loc_os01g13690 12001.m97493 protein aldehyde dehydrogenase, putative, expressed ADCL_like PLPDE_IV D-AAT_like IlvE PRK06680 PRK08320 Aminotran_4 PRK07849 PRK06606 BCAT_beta_family PRK12479 PRK07650 no original description	-3.07562
26.27	misc.calcineurin-like phosphoesterase family protein	ciclev10032832m|pacid:20805249	moderately similar to ( 342) AT3G47810 | Symbols: MAG1 | MAG1 (MAIGO 1); hydrolase/ protein serine/threonine phosphatase | chr3:17637256-17639017 REVERSEmoderately similar to ( 361) loc_os02g16550 12002.m06898 protein vacuolar protein sorting 29, putative, expressed COG0622 no original description	-1.82908
26.28	misc.GDSL-motif lipase	ciclev10015586m|pacid:20815074	highly similar to ( 580) AT5G14450 | Symbols: | GDSL-motif lipase/hydrolase family protein | chr5:4658488-4660034 FORWARDmoderately similar to ( 344) EST_HEVBR Esterase precursor (EC 3.1.1.-) (Early nodule-specific protein homolog) (Latex allergen Hev b 13) - Hevea brasiliensis (Para rubber tree)moderately similar to ( 355) loc_os07g39740 12007.m08216 protein esterase precursor, putative, express…	-2.77828
26.28	misc.GDSL-motif lipase	ciclev10020515m|pacid:20809518	highly similar to ( 525) AT5G33370 | Symbols: | GDSL-motif lipase/hydrolase family protein | chr5:12602864-12604670 REVERSEweakly similar to ( 160) APG_BRANA Anter-specific proline-rich protein APG (Protein CEX) (Fragment) - Brassica napus (Rape)highly similar to ( 518) loc_os02g40440 12002.m09130 protein anther-specific proline-rich protein APG precursor, putative, expressedSGNH_plant_lipase_lik…	-13.0787
26.28	misc.GDSL-motif lipase	ciclev10025938m|pacid:20801431	moderately similar to ( 468) AT3G16370 | Symbols: | GDSL-motif lipase/hydrolase family protein | chr3:5556928-5558351 FORWARDweakly similar to ( 191) APG_BRANA Anter-specific proline-rich protein APG (Protein CEX) (Fragment) - Brassica napus (Rape)moderately similar to ( 428) loc_os06g05550 12006.m05282 protein anther-specific proline-rich protein APG precursor, putative, expressedSGNH_plant_lipa…	-2.72659
26.28	misc.GDSL-motif lipase	ciclev10015574m|pacid:20816589	highly similar to ( 582) AT5G14450 | Symbols: | GDSL-motif lipase/hydrolase family protein | chr5:4658488-4660034 FORWARDmoderately similar to ( 347) EST_HEVBR Esterase precursor (EC 3.1.1.-) (Early nodule-specific protein homolog) (Latex allergen Hev b 13) - Hevea brasiliensis (Para rubber tree)moderately similar to ( 355) loc_os07g39740 12007.m08216 protein esterase precursor, putative, express…	-1.95151
26.28	misc.GDSL-motif lipase	ciclev10015770m|pacid:20819060	moderately similar to ( 484) AT2G04570 | Symbols: | GDSL-motif lipase/hydrolase family protein | chr2:1594747-1596129 FORWARDmoderately similar to ( 226) APG_BRANA Anter-specific proline-rich protein APG (Protein CEX) (Fragment) - Brassica napus (Rape)moderately similar to ( 372) loc_os09g04710 12009.m21966 protein anther-specific proline-rich protein APG precursor, putative, expressedSGNH_plant_…	-8.75154
26.3	misc. other Ferredoxins and Rieske domain	ciclev10014840m|pacid:20817945	highly similar to ( 714) AT4G25650 | Symbols: ACD1-LIKE | ACD1-LIKE (ACD1-LIKE); 2 iron, 2 sulfur cluster binding / electron carrier/ oxidoreductase | chr4:13081021-13083153 REVERSEvery weakly similar to (87.4) CAO_CHLRE Chlorophyllide a oxygenase, chloroplast precursor (EC 1.13.12.14) (Chlorophyll a oxygenase) (Chlorophyll b synthase) - Chlamydomonas reinhardtiihighly similar to ( 512) loc_os03g…	1.79749
26.3	misc. other Ferredoxins and Rieske domain	ciclev10006141m|pacid:20791188	weakly similar to ( 150) AT4G14890 | Symbols: | ferredoxin family protein | chr4:8520887-8521351 FORWARDvery weakly similar to (82.8) FER2_RAPSA Ferredoxin, root R-B2 - Raphanus sativus (Radish)weakly similar to ( 135) loc_os03g45710 12003.m09594 protein ferredoxin, chloroplast precursor, putative, expressedPRK07609 petF no original description	-1.89947
26.3	misc. other Ferredoxins and Rieske domain	ciclev10032819m|pacid:20805361	moderately similar to ( 218) AT1G32550 | Symbols: | ferredoxin family protein | chr1:11771969-11774117 REVERSEmoderately similar to ( 217) loc_os03g48040 12003.m34755 protein ferredoxin-6, chloroplast precursor, putative, expressedpetF no original description	-1.51325
26.31	misc.zinc finger	ciclev10025980m|pacid:20801596	moderately similar to ( 369) AT3G51390 | Symbols: | zinc finger (DHHC type) family protein | chr3:19075718-19077966 FORWARDmoderately similar to ( 293) loc_os12g29560 12012.m06770 protein metal ion binding protein, putative, expressed COG5273 no original description	-2.16108
27.1	RNA.processing	ciclev10004646m|pacid:20790697	highly similar to ( 795) AT4G14790 | Symbols: ATSUV3, EDA15 | ATSUV3; ATP-dependent RNA helicase | chr4:8496351-8499829 REVERSEhighly similar to ( 776) loc_os03g53500 12003.m10319 protein ATP-dependent RNA helicase SUV3, mitochondrial precursor, putative, expressed no original description	-2.14427
27.1	RNA.processing	ciclev10007598m|pacid:20793370	highly similar to ( 650) AT2G25290 | Symbols: | binding | chr2:10766192-10768517 REVERSEhighly similar to ( 566) loc_os09g38390 12009.m06780 protein cytoskeletal protein, putative, expressed no original description	-3.79256
27.1	RNA.processing	ciclev10032221m|pacid:20804536	moderately similar to ( 454) AT4G25630 | Symbols: FIB2, ATFIB2 | FIB2 (FIBRILLARIN 2); snoRNA binding | chr4:13074239-13076205 FORWARDmoderately similar to ( 439) loc_os02g57590 12002.m33482 protein fibrillarin-2, putative, expressed Fibrillarin NOP1 PRK04266 no original description	-2.1217
27.1	RNA.processing	ciclev10009897m|pacid:20794973	weakly similar to ( 183) AT3G14080 | Symbols: | small nuclear ribonucleoprotein, putative / snRNP, putative / Sm protein, putative | chr3:4667717-4668989 FORWARDweakly similar to ( 189) loc_os04g36810 12004.m08721 protein small nuclear ribonucleoprotein LSM1, putative, expressed LSm1 no original description	-3.11698
27.1	RNA.processing	ciclev10031609m|pacid:20805816	moderately similar to ( 392) AT3G52120 | Symbols: | SWAP (Suppressor-of-White-APricot)/surp domain-containing protein / D111/G-patch domain-containing protein | chr3:19329243-19331466 FORWARDmoderately similar to ( 339) loc_os09g10930 12009.m059950 protein gamma response I protein, putative, expressed no original description	-2.25088
27.1	RNA.processing	ciclev10011680m|pacid:20798034	highly similar to ( 600) AT3G01150 | Symbols: PTB | PTB1 (POLYPYRIMIDINE TRACT-BINDING PROTEIN 1); RNA binding / nucleic acid binding / nucleotide binding | chr3:51732-54344 FORWARDhighly similar to ( 588) loc_os08g33830 12008.m26697 protein polypyrimidine tract-binding protein homolog 1, putative, expressed no original description	-1.90776
27.1	RNA.processing	ciclev10025978m|pacid:20801926	highly similar to ( 620) AT1G80670 | Symbols: | transducin family protein / WD-40 repeat family protein | chr1:30320809-30323543 REVERSEhighly similar to ( 603) loc_os08g07960 12008.m26595 protein rae1-like protein, putative, expressed WD40 COG2319 no original description	-3.00177
27.1	RNA.processing	ciclev10027747m|pacid:20813323	nearly identical (1541) AT1G59760 | Symbols: | ATP-dependent RNA helicase, putative | chr1:21984571-21990110 REVERSEnearly identical (1196) loc_os12g18140 12012.m05769 protein superkiller viralicidic activity 2-like 2, putative, expressed COG4581 DSHCT COG1204 PRK02362 PRK01172 COG1202 PRK00254 DEXDc DEAD DEXDc no original description	1.8792
27.1	RNA.processing	ciclev10001148m|pacid:20786128	highly similar to ( 735) AT1G43190 | Symbols: | polypyrimidine tract-binding protein, putative / heterogeneous nuclear ribonucleoprotein, putative | chr1:16275432-16278185 REVERSEhighly similar to ( 645) loc_os05g36120 12005.m27844 protein retrotransposon protein, putative, unclassified, expressed no original description	-9.16742
27.1	RNA.processing	ciclev10018122m|pacid:20818068	weakly similar to ( 161) AT4G20440 | Symbols: | smB (small nuclear ribonucleoprotein associated protein B) | chr4:11022843-11023616 REVERSEweakly similar to ( 129) loc_os07g07220 12007.m05181 protein small nuclear ribonucleoprotein-associated protein B, putative, expressed Sm_B Sm no original description	-3.24393
27.1	RNA.processing	ciclev10031219m|pacid:20805734	highly similar to ( 603) AT5G23690 | Symbols: | polynucleotide adenylyltransferase family protein | chr5:7987664-7990466 FORWARDmoderately similar to ( 479) loc_os04g32490 12004.m08347 protein poly, putative, expressed PcnB pcnB PolyA_pol no original description	-1.95398
27.1	RNA.processing	ciclev10002769m|pacid:20786987	weakly similar to ( 183) AT5G27720 | Symbols: emb1644 | emb1644 (embryo defective 1644) | chr5:9815904-9817304 FORWARDweakly similar to ( 192) LSM4_TOBAC Probable U6 snRNA-associated Sm-like protein LSm4 (Glycine-rich protein 10) (GRP 10) - Nicotiana tabacum (Common tobacco)weakly similar to ( 180) loc_os01g15310 12001.m08129 protein U6 snRNA-associated Sm-like protein LSm4, putative, expressed L…	-8.54689
27.1	RNA.processing	ciclev10008222m|pacid:20793508	highly similar to ( 540) AT5G20040 | Symbols: ATIPT9 | ATIPT9; ATP binding / tRNA isopentenyltransferase | chr5:6767939-6770980 REVERSEmoderately similar to ( 469) loc_os06g51350 12006.m09658 protein ATIPT9, putative, expressed miaA MiaA IPPT no original description	-2.93407
27.1	RNA.processing	ciclev10033061m|pacid:20802597	weakly similar to ( 171) AT2G03870 | Symbols: | small nuclear ribonucleoprotein, putative / snRNP, putative / Sm protein, putative | chr2:1180306-1181256 FORWARDweakly similar to ( 166) loc_os08g08040 12008.m04939 protein LSM7 homolog, U6 small nuclear RNA associated, putative, expressed LSm7 no original description	-2.77977
27.1	RNA.processing	ciclev10004147m|pacid:20791073	nearly identical (2283) AT5G51660 | Symbols: CPSF160, ATCPSF160 | CPSF160; nucleic acid binding | chr5:20980250-20989268 FORWARDnearly identical (1907) CPSF1_ORYSA Probable cleavage and polyadenylation specificity factor 160 kDa subunit (CPSF 160 kDa subunit) - Oryza sativa (Rice)highly similar to ( 633) loc_os04g18010 12004.m06965 protein cleavage and polyadenylation specificity factor, 160 kDas…	1.83496
27.1	RNA.processing	ciclev10033559m|pacid:20803434	highly similar to ( 753) AT5G05970 | Symbols: NEDD1 | NEDD1 (NEURAL PRECURSOR CELL EXPRESSED, DEVELOPMENTALLY DOWN-REGULATED GENE 1); nucleotide binding | chr5:1795464-1799313 FORWARDhighly similar to ( 653) loc_os09g09470 12009.m22054 protein nucleotide binding protein, putative, expressed WD40 no original description	-1.80907
27.1	RNA.processing	ciclev10031359m|pacid:20805011	highly similar to ( 530) AT1G60170 | Symbols: emb1220 | emb1220 (embryo defective 1220) | chr1:22193008-22195177 FORWARDhighly similar to ( 583) loc_os04g46890 12004.m101611 protein pre-mRNA-splicing factor 31, putative, expressed SIK1 Nop NOSIC no original description	-3.17231
27.1	RNA.processing	ciclev10000537m|pacid:20787249	highly similar to ( 795) AT1G49760 | Symbols: PAB8, PABP8 | PAB8 (POLY(A) BINDING PROTEIN 8); RNA binding / translation initiation factor | chr1:18416740-18419753 FORWARDvery weakly similar to (95.9) ROC1_SPIOL 28 kDa ribonucleoprotein, chloroplast (28RNP) - Spinacia oleracea (Spinach)highly similar to ( 786) loc_os08g22354 12008.m080041 protein polyadenylate-binding protein 2, putative, expresse…	-1.5271
27.1	RNA.processing	ciclev10014510m|pacid:20816135	highly similar to ( 594) AT5G46420 | Symbols: | 16S rRNA processing protein RimM family | chr5:18829999-18832893 FORWARDmoderately similar to ( 246) loc_os05g49130 12005.m64260 protein 16S rRNA processing protein RimM containing protein, expressed rimM RimM no original description	-3.36066
27.1	RNA.processing	ciclev10007826m|pacid:20795718	moderately similar to ( 463) AT2G19870 | Symbols: | tRNA/rRNA methyltransferase (SpoU) family protein | chr2:8576034-8577803 FORWARDmoderately similar to ( 400) loc_os01g53890 12001.m11553 protein expressed protein SpoU SpoU_methylase PRK11181 no original description	-2.86337
27.1	RNA.processing	ciclev10020794m|pacid:20811841	moderately similar to ( 475) AT2G47420 | Symbols: | dimethyladenosine transferase, putative | chr2:19457574-19458777 FORWARDmoderately similar to ( 421) loc_os10g10434 12010.m04378 protein dimethyladenosine transferase, putative, expressed KsgA ksgA rADc RrnaAD no original description	-2.23382
27.1	RNA.processing	ciclev10029317m|pacid:20814768	moderately similar to ( 242) AT5G65260 | Symbols: | polyadenylate-binding protein family protein / PABP family protein | chr5:26080501-26082984 REVERSEmoderately similar to ( 227) loc_os02g52140 12002.m33457 protein polyadenylate-binding protein 2, putative, expressed no original description	-2.24941
27.1	RNA.processing	ciclev10027999m|pacid:20814375	highly similar to ( 806) AT1G49760 | Symbols: PAB8, PABP8 | PAB8 (POLY(A) BINDING PROTEIN 8); RNA binding / translation initiation factor | chr1:18416740-18419753 FORWARDvery weakly similar to (84.3) ROC4_NICSY 31 kDa ribonucleoprotein, chloroplast precursor - Nicotiana sylvestris (Wood tobacco)highly similar to ( 805) loc_os08g22354 12008.m080041 protein polyadenylate-binding protein 2, putative…	-1.82168
27.1	RNA.processing	ciclev10032303m|pacid:20804637	moderately similar to ( 330) AT5G26880 | Symbols: | tRNA/rRNA methyltransferase (SpoU) family protein | chr5:9457950-9459190 REVERSEmoderately similar to ( 294) loc_os08g39600 12008.m07941 protein expressed proteinCspR PRK10358 SpoU_methylase no original description	-1.82275
27.1	RNA.processing	ciclev10023615m|pacid:20807159	highly similar to ( 665) AT2G45620 | Symbols: | nucleotidyltransferase family protein | chr2:18792943-18795750 FORWARDvery weakly similar to (96.7) DHGY_CUCSA Glycerate dehydrogenase (EC 1.1.1.29) (NADH-dependent hydroxypyruvate reductase) (HPR) (GDH) - Cucumis sativus (Cucumber)moderately similar to ( 471) loc_os10g11034 12010.m04433 protein caffeine-induced death protein 1, putative, expressed …	-1.70321
27.1	RNA.processing	ciclev10017261m|pacid:20817004	weakly similar to ( 159) AT3G62840 | Symbols: | FUNCTIONS IN: molecular_function unknown; LOCATED IN: small nucleolar ribonucleoprotein complex, nucleus; EXPRESSED IN: 22 plant structures; EXPRESSED DURING: 13 growth stages; CONTAINS InterPro DOMAIN/s: Like-Sm ribonucleoprotein, core (InterPro:IPR001163), Like-Sm ribonucleoprotein, eukaryotic and archaea-type, core (InterPro:IPR006649), Like-Sm r…	-1.56804
27.1.1	RNA.processing.splicing	ciclev10029041m|pacid:20813757	weakly similar to ( 182) AT5G42820 | Symbols: ATU2AF35B, U2AF35B | U2AF35B; RNA binding / nucleic acid binding / nucleotide binding / zinc ion binding | chr5:17170445-17171296 REVERSEweakly similar to ( 188) loc_os09g31482 12009.m22143 protein splicing factor U2af 38 kDa subunit, putative, expressed no original description	-2.66502
27.1.1	RNA.processing.splicing	ciclev10021644m|pacid:20811340	moderately similar to ( 273) AT3G49430 | Symbols: SRp34a | SRp34a (Ser/Arg-rich protein 34a); RNA binding / nucleic acid binding / nucleotide binding | chr3:18332668-18334617 FORWARDmoderately similar to ( 229) loc_os03g22380 12003.m35221 protein pre-mRNA-splicing factor SF2, putative, expressed no original description	2.01476
27.1.1	RNA.processing.splicing	ciclev10030647m|pacid:20804101	moderately similar to ( 436) AT1G60200 | Symbols: | splicing factor PWI domain-containing protein / RNA recognition motif (RRM)-containing protein | chr1:22200882-22205241 REVERSEmoderately similar to ( 306) loc_os08g32100 12008.m07204 protein RNA binding motif protein 25, putative, expressed PWI PWI no original description	-1.86399
27.1.1	RNA.processing.splicing	ciclev10014734m|pacid:20816764	highly similar to ( 660) AT4G21660 | Symbols: | proline-rich spliceosome-associated (PSP) family protein | chr4:11506259-11509772 REVERSEhighly similar to ( 642) loc_os02g58090 12002.m100729 protein splicing factor 3B subunit 2, putative, expressed CUS1 DUF382 PSP BASIC no original description	-1.8291
27.1.1	RNA.processing.splicing	ciclev10004301m|pacid:20791306	highly similar to ( 717) AT5G51300 | Symbols: | splicing factor-related | chr5:20849881-20852295 REVERSEweakly similar to ( 145) loc_os04g31620 12004.m08262 protein splicing factor 3b, subunit 4, putative, expressed SF1_like-KH MSL5 RRM RRM_1 no original description	-2.93407
27.1.1	RNA.processing.splicing	ciclev10005021m|pacid:20792098	moderately similar to ( 264) AT4G25500 | Symbols: ATRSP35, ATRSP40, AT-SRP40 | ATRSP35; RNA binding / nucleic acid binding / nucleotide binding | chr4:13025850-13027243 FORWARDmoderately similar to ( 222) loc_os02g03040 12002.m33525 protein arginine/serine-rich splicing factor RSP41, putative, expressed no original description	-3.01264
27.1.2	RNA.processing.RNA helicase	ciclev10018833m|pacid:20806647	highly similar to ( 821) AT1G63250 | Symbols: | DEAD box RNA helicase, putative | chr1:23463284-23466451 REVERSEweakly similar to ( 162) DB10_NICSY ATP-dependent RNA helicase-like protein DB10 (EC 3.6.1.-) - Nicotiana sylvestris (Wood tobacco)highly similar to ( 657) loc_os02g57980 12002.m10819 protein ATP-dependent RNA helicase dbp4, putative, expressed SrmB PRK11776 DEADc PRK11192 PRK01297 PRK0…	-5.34112
27.1.2	RNA.processing.RNA helicase	ciclev10027858m|pacid:20813447	highly similar to ( 916) AT5G26742 | Symbols: emb1138 | emb1138 (embryo defective 1138); ATP binding / ATP-dependent helicase/ RNA binding / helicase/ nucleic acid binding / zinc ion binding | chr5:9285540-9288871 REVERSEmoderately similar to ( 356) RH7_SPIOL DEAD-box ATP-dependent RNA helicase 7 (EC 3.6.1.-) - Spinacia oleracea (Spinach)highly similar to ( 776) loc_os03g61220 12003.m35496 protei…	-1.61849
27.1.2	RNA.processing.RNA helicase	ciclev10004480m|pacid:20791060	highly similar to ( 945) AT2G33730 | Symbols: | DEAD box RNA helicase, putative | chr2:14265679-14267880 REVERSEmoderately similar to ( 286) DB10_NICSY ATP-dependent RNA helicase-like protein DB10 (EC 3.6.1.-) - Nicotiana sylvestris (Wood tobacco)highly similar to ( 930) loc_os03g50090 12003.m101465 protein ATP-dependent RNA helicase DDX23, putative, expressed SrmB PRK11776 PRK10590 PRK11192 PRK0…	-1.64842
27.1.2	RNA.processing.RNA helicase	ciclev10008467m|pacid:20794698	highly similar to ( 766) AT3G13920 | Symbols: EIF4A1, RH4, TIF4A1 | EIF4A1 (EUKARYOTIC TRANSLATION INITIATION FACTOR 4A1); ATP-dependent helicase/ translation initiation factor | chr3:4592635-4594094 REVERSEhighly similar to ( 791) IF411_TOBAC Eukaryotic initiation factor 4A-11 (EC 3.6.1.-) (ATP-dependent RNA helicase eIF4A-11) (eIF-4A-11) - Nicotiana tabacum (Common tobacco)highly similar to ( 7…	-1.8173
27.1.2	RNA.processing.RNA helicase	ciclev10000567m|pacid:20786700	highly similar to ( 681) AT4G09730 | Symbols: | DEAD/DEAH box helicase, putative | chr4:6136333-6139510 FORWARDweakly similar to ( 173) DB10_NICSY ATP-dependent RNA helicase-like protein DB10 (EC 3.6.1.-) - Nicotiana sylvestris (Wood tobacco)highly similar to ( 699) loc_os01g08930 12001.m07518 protein ATP-dependent RNA helicase rhlE, putative, expressed SrmB PRK11192 PRK11776 DEADc PRK10590 PRK04…	-1.95362
27.1.2	RNA.processing.RNA helicase	ciclev10004897m|pacid:20791992	highly similar to ( 601) AT5G19210 | Symbols: | DEAD/DEAH box helicase, putative | chr5:6462100-6463687 FORWARDweakly similar to ( 112) IF4A_ORYSA Eukaryotic initiation factor 4A (EC 3.6.1.-) (ATP-dependent RNA helicase eIF4A) (eIF-4A) - Oryza sativa (Rice)highly similar to ( 535) loc_os01g73900 12001.m13417 protein ATP binding protein, putative, expressed SrmB PRK11192 PRK11776 PRK04837 DEADc PR…	-3.07573
27.1.2	RNA.processing.RNA helicase	ciclev10018925m|pacid:20811185	nearly identical (1028) AT2G47330 | Symbols: | DEAD/DEAH box helicase, putative | chr2:19429083-19431617 REVERSEmoderately similar to ( 330) DB10_NICSY ATP-dependent RNA helicase-like protein DB10 (EC 3.6.1.-) - Nicotiana sylvestris (Wood tobacco)highly similar to ( 970) loc_os03g19530 12003.m07370 protein pre-mRNA-processing ATP-dependent RNA helicase prp-5, putative, expressed SrmB PRK11776 PRK…	-2.63358
27.1.2	RNA.processing.RNA helicase	ciclev10030846m|pacid:20804366	nearly identical (1080) AT1G27900 | Symbols: | RNA helicase, putative | chr1:9715615-9720346 REVERSEhighly similar to ( 998) loc_os11g20554 12011.m06129 protein pre-mRNA-splicing factor ATP-dependent RNA helicase F56D2.6, putative, expressed HrpA PRK11131 PRK11664 DEXHc HA2 DEXDc DUF1605 no original description	-1.67156
27.1.19	RNA.processing.ribonucleases	ciclev10008276m|pacid:20793729	moderately similar to ( 436) AT2G32070 | Symbols: | CCR4-NOT transcription complex protein, putative | chr2:13640829-13641656 REVERSEmoderately similar to ( 415) loc_os02g55300 12002.m10556 protein CCR4-NOT transcription complex subunit 7, putative, expressed CAF1 POP2 no original description	-1.72851
27.1.19	RNA.processing.ribonucleases	ciclev10012229m|pacid:20796888	moderately similar to ( 279) AT3G01410 | Symbols: | RNase H domain-containing protein | chr3:153650-155439 REVERSEmoderately similar to ( 258) loc_os08g08050 12008.m04940 protein retrotransposon protein, putative, Ty3-gypsy subclassPRK07238 RnhA no original description	-3.00487
27.1.19	RNA.processing.ribonucleases	ciclev10012269m|pacid:20797134	moderately similar to ( 254) AT2G43190 | Symbols: | ribonuclease P family protein | chr2:17956220-17957833 FORWARDmoderately similar to ( 241) loc_os05g39530 12005.m083751 protein ribonuclease P/ ribonuclease, putative, expressed no original description	-3.16223
27.1.19	RNA.processing.ribonucleases	ciclev10000720m|pacid:20786777	highly similar to ( 723) AT5G25800 | Symbols: | exonuclease family protein | chr5:8979761-8982724 REVERSEhighly similar to ( 636) loc_os12g08740 12012.m073787 protein exonuclease, putative, expressed EXOIII Exonuc_X-T no original description	-9.97442
27.1.19	RNA.processing.ribonucleases	ciclev10014166m|pacid:20816421	nearly identical (1040) AT2G04270 | Symbols: RNEE/G | RNEE/G (RNASE E/G-LIKE); endoribonuclease | chr2:1475753-1480014 FORWARDhighly similar to ( 852) loc_os08g23430 12008.m26488 protein catalytic/ ribonuclease, putative, expressedCafA PRK11712 rne no original description	-1.8833
27.1.19	RNA.processing.ribonucleases	ciclev10009443m|pacid:20793809	moderately similar to ( 228) AT3G20390 | Symbols: | endoribonuclease L-PSP family protein | chr3:7110227-7111695 REVERSEweakly similar to ( 187) loc_os07g33240 12007.m07585 protein expressed protein Ribonuc_L-PSP YjgH YjgF_like TdcF PRK11401 no original description	2.04889
27.1.19	RNA.processing.ribonucleases	ciclev10021490m|pacid:20811990	moderately similar to ( 432) AT1G74700 | Symbols: NUZ, TRZ1 | TRZ1 (TRNASE Z 1); 3'-tRNA processing endoribonuclease | chr1:28065345-28067130 FORWARDmoderately similar to ( 275) RNZN_WHEAT Nuclear ribonuclease Z (EC 3.1.26.11) (RNase Z) (tRNase Z) (tRNA 3 endonuclease) (Zinc phosphodiesterase ELAC) (Fragment) - Triticum aestivum (Wheat)moderately similar to ( 395) loc_os02g12290 12002.m06477 prot…	-1.87971
27.1.19	RNA.processing.ribonucleases	ciclev10025341m|pacid:20800700	highly similar to ( 790) AT4G37510 | Symbols: | ribonuclease III family protein | chr4:17626259-17628854 REVERSEhighly similar to ( 726) loc_os01g59510 12001.m42523 protein RNA binding protein, putative, expressedRIBOc RIBOc no original description	-2.69829
27.1.19	RNA.processing.ribonucleases	ciclev10006096m|pacid:20791940	weakly similar to ( 137) MAL12_MALDO Major allergen Mal d 1 (Mal d I) (AP15) - Malus domestica (Apple) (Malus sylvestris)very weakly similar to (80.1) loc_os03g18850 12003.m07305 protein pathogenesis-related protein 1, putative, expressedBet_v_I no original description	-3.41492
27.1.19	RNA.processing.ribonucleases	ciclev10032651m|pacid:20804195	moderately similar to ( 328) AT2G02990 | Symbols: RNS1, ATRNS1 | RNS1 (RIBONUCLEASE 1); endoribonuclease/ ribonuclease | chr2:873714-874667 FORWARDweakly similar to ( 119) RN28_PANGI Ribonuclease-like storage protein precursor (Root 28 kDa major protein) - Panax ginseng (Korean ginseng)moderately similar to ( 294) loc_os08g33710 12008.m07361 protein ribonuclease 3 precursor, putative, expressed R…	-2.70369
27.1.19	RNA.processing.ribonucleases	ciclev10011101m|pacid:20798662	nearly identical (1067) AT5G02250 | Symbols: EMB2730, RNR1, ATMTRNASEII | EMB2730 (EMBRYO DEFECTIVE 2730); 3'-5'-exoribonuclease/ RNA binding / ribonuclease | chr5:454902-459063 FORWARDhighly similar to ( 903) loc_os01g62440 12001.m43512 protein expressed protein VacB RNB PRK05054 Rnb PRK11642 no original description	-3.12726
27.1.19	RNA.processing.ribonucleases	ciclev10026259m|pacid:20800067	moderately similar to ( 458) AT1G80780 | Symbols: | CCR4-NOT transcription complex protein, putative | chr1:30358517-30359341 FORWARDmoderately similar to ( 405) loc_os02g55300 12002.m10556 protein CCR4-NOT transcription complex subunit 7, putative, expressed CAF1 POP2 no original description	-1.56983
27.1.19	RNA.processing.ribonucleases	ciclev10009159m|pacid:20794743	moderately similar to ( 431) AT2G32070 | Symbols: | CCR4-NOT transcription complex protein, putative | chr2:13640829-13641656 REVERSEmoderately similar to ( 410) loc_os02g55300 12002.m10556 protein CCR4-NOT transcription complex subunit 7, putative, expressed CAF1 POP2 no original description	2.23251
27.2	RNA.transcription	ciclev10029380m|pacid:20813676	moderately similar to ( 325) AT5G59180 | Symbols: NRPB7 | NRPB7; DNA-directed RNA polymerase/ RNA binding | chr5:23883499-23884976 FORWARDmoderately similar to ( 341) RPB7_SOYBN DNA-directed RNA polymerase II 19 kDa polypeptide (EC 2.7.7.6) (RNA polymerase II subunit 5) - Glycine max (Soybean)moderately similar to ( 326) loc_os05g33240 12005.m27814 protein DNA-directed RNA polymerase II 19 kDa po…	-4.31933
27.2	RNA.transcription	ciclev10022723m|pacid:20809530	moderately similar to ( 226) AT1G54250 | Symbols: ATRPABC16.5, NRPB8A, NRPE8A | NRPB8A; DNA-directed RNA polymerase | chr1:20255210-20256335 FORWARDmoderately similar to ( 212) loc_os06g48230 12006.m091774 protein DNA-directed RNA polymerases I, II, and III 17.1 kDa polypeptide, putative, expressed RPOL8c RNA_pol_Rpb8 no original description	-2.96505
27.2	RNA.transcription	ciclev10000177m|pacid:20787934	moderately similar to ( 491) AT5G43130 | Symbols: TAF4, TAF4B | TAF4 (TBP-ASSOCIATED FACTOR 4); transcription initiation factor | chr5:17315608-17321144 REVERSEmoderately similar to ( 244) loc_os03g32590 12003.m34890 protein transcription initiation factor, putative, expressed TAF4 no original description	-1.90833
27.2	RNA.transcription	ciclev10000078m|pacid:20788573	nearly identical (1915) AT5G45140 | Symbols: NRPC2 | NRPC2; DNA binding / DNA-directed RNA polymerase/ ribonucleoside binding | chr5:18247416-18257713 REVERSEweakly similar to ( 167) RPOB_CHLVU DNA-directed RNA polymerase beta chain (EC 2.7.7.6) (PEP) (Plastid-encoded RNA polymerase subunit beta) (RNA polymerase subunit beta) - Chlorella vulgaris (Green alga)nearly identical (1713) loc_os03g28960…	-5.20267
27.2	RNA.transcription	ciclev10007331m|pacid:20795121	highly similar to ( 932) AT2G19910 | Symbols: | RNA-dependent RNA polymerase family protein | chr2:8595820-8600757 REVERSEhighly similar to ( 694) loc_os01g10140 12001.m97489 protein RNA-directed RNA polymerase, putative, expressed RdRP no original description	-4.01863
27.2	RNA.transcription	ciclev10014995m|pacid:20816699	moderately similar to ( 201) AT3G15390 | Symbols: SDE5 | SDE5 (silencing defective 5) | chr3:5196689-5199531 REVERSEweakly similar to ( 173) loc_os02g42670 12002.m09302 protein expressed protein no original description	-2.67022
27.2	RNA.transcription	ciclev10019993m|pacid:20811656	moderately similar to ( 461) AT1G03280 | Symbols: | transcription initiation factor IIE (TFIIE) alpha subunit family protein / general transcription factor TFIIE family protein | chr1:803635-806758 FORWARDmoderately similar to ( 473) loc_os08g25460 12008.m06562 protein RNA polymerase II transcription factor/ transcription initiation factor, putative, expressed TFIIE no original description	-2.34566
27.2	RNA.transcription	ciclev10021272m|pacid:20808225	moderately similar to ( 420) AT3G10330 | Symbols: | transcription initiation factor IIB-2 / general transcription factor TFIIB-2 (TFIIB2) | chr3:3199907-3201642 FORWARDmoderately similar to ( 421) TF2B_SOYBN Transcription initiation factor IIB (General transcription factor TFIIB) - Glycine max (Soybean)moderately similar to ( 416) loc_os09g36440 12009.m06593 protein transcription initiation facto…	-4.2203
27.2	RNA.transcription	ciclev10024686m|pacid:20800767	nearly identical (2793) AT4G35800 | Symbols: NRPB1, RPB1, RNA_POL_II_LSRNA_POL_II_LS, RNA_POL_II_LS | NRPB1 (RNA POLYMERASE II LARGE SUBUNIT); DNA binding / DNA-directed RNA polymerase | chr4:16961115-16967892 REVERSEweakly similar to ( 144) RPOC1_NEPOL DNA-directed RNA polymerase beta' chain (EC 2.7.7.6) (PEP) (Plastid-encoded RNA polymerase beta' subunit) (RNA polymerase beta' subunit) - Nephro…	-3.48712
27.2	RNA.transcription	ciclev10021540m|pacid:20809605	moderately similar to ( 308) AT4G20330 | Symbols: | transcription initiation factor-related | chr4:10982683-10984039 REVERSEmoderately similar to ( 335) loc_os10g25770 12010.m21782 protein transcription initiation factor IIE beta subunit, putative, expressed no original description	1.58124
27.2	RNA.transcription	ciclev10026735m|pacid:20802201	moderately similar to ( 230) AT5G09920 | Symbols: RPB15.9, ATRPB15.9, RPB15.9.9, NRPB4 | NRPB4; DNA-directed RNA polymerase | chr5:3096276-3097370 FORWARDmoderately similar to ( 206) loc_os02g02510 12002.m33507 protein DNA-directed RNA polymerase II 16 kDa polypeptide, putative, expressed RPOL4c RNA_pol_Rpb4 RPB4 no original description	-1.90763
27.2	RNA.transcription	ciclev10019321m|pacid:20811866	moderately similar to ( 489) AT3G09360 | Symbols: | RNA polymerase II transcription factor/ protein binding / transcription activator/ transcription regulator/ translation initiation factor/ zinc ion binding | chr3:2873796-2878432 FORWARDmoderately similar to ( 423) loc_os05g23940 12005.m06688 protein RNA polymerase II transcription factor/ transcription factor/ zinc ion binding protein, putative…	-2.98119
27.2	RNA.transcription	ciclev10022324m|pacid:20807310	moderately similar to ( 366) AT1G55520 | Symbols: TBP2, ATTBP2 | TBP2 (TATA BINDING PROTEIN 2); DNA binding / RNA polymerase II transcription factor/ TATA-binding protein binding | chr1:20726150-20727483 REVERSEmoderately similar to ( 379) TBP_SOLTU TATA-box-binding protein (TATA-box factor) (TATA-binding factor) (TATA sequence-binding protein) (TBP) (Transcription initiation factor TFIID TBP sub…	1.65846
27.2	RNA.transcription	ciclev10009813m|pacid:20794470	weakly similar to ( 188) AT4G31720 | Symbols: TAFII15, TAF10, STG1 | TAFII15 (TBP-ASSOCIATED FACTOR II 15); RNA polymerase II transcription factor/ transcription factor | chr4:15354223-15355704 REVERSEweakly similar to ( 171) loc_os09g26180 12009.m05770 protein transcription initiation factor TFIID subunit 10, putative, expressed COG5162 no original description	-4.81873
27.2	RNA.transcription	ciclev10021999m|pacid:20811782	moderately similar to ( 264) AT3G57080 | Symbols: RPB5B, NRPE5 | NRPE5; DNA binding / DNA-directed RNA polymerase | chr3:21125878-21127470 FORWARDmoderately similar to ( 211) loc_os12g04510 12012.m04445 protein DNA-directed RNA polymerase II 23 kDa polypeptide, putative, expressed RNA_pol_Rpb5_N no original description	2.09459
27.2	RNA.transcription	ciclev10010785m|pacid:20795936	weakly similar to ( 155) AT3G15390 | Symbols: SDE5 | SDE5 (silencing defective 5) | chr3:5196689-5199531 REVERSEweakly similar to ( 103) loc_os02g42670 12002.m09302 protein expressed protein no original description	-1.51717
27.2	RNA.transcription	ciclev10004760m|pacid:20790113	highly similar to ( 582) AT5G24120 | Symbols: SIGE, SIG5, ATSIG5 | SIGE (SIGMA FACTOR E); DNA binding / DNA-directed RNA polymerase/ sigma factor/ transcription factor | chr5:8157794-8159746 REVERSEmoderately similar to ( 396) loc_os05g50930 12005.m083829 protein RNA polymerase sigma factor rpoD, putative, expressedPRK07406 PRK07405 PRK05901 PRK05949 RpoD PRK05658 PRK07598 PRK09210 PRK07921 PRK05…	1.64452
27.2	RNA.transcription	ciclev10019671m|pacid:20807305	highly similar to ( 645) AT2G47990 | Symbols: SWA1, EDA13, EDA19 | SWA1 (SLOW WALKER1); nucleotide binding | chr2:19637010-19638602 REVERSEmoderately similar to ( 437) loc_os07g12320 12007.m05685 protein small nucleolar ribonucleoprotein complex subunit, putative, expressed U3_snoRNA_C WD40 COG2319 no original description	-9.75154
27.2	RNA.transcription	ciclev10016499m|pacid:20818502	very weakly similar to (92.8) AT5G09920 | Symbols: RPB15.9, ATRPB15.9, RPB15.9.9, NRPB4 | NRPB4; DNA-directed RNA polymerase | chr5:3096276-3097370 FORWARDweakly similar to ( 113) loc_os02g49150 12002.m33844 protein expressed protein no original description	-2.49675
27.2	RNA.transcription	ciclev10017224m|pacid:20814954	moderately similar to ( 214) AT5G63670 | Symbols: SPT42 | SPT42 (SPT4 HOMOLOG 2); positive transcription elongation factor/ zinc ion binding | chr5:25488012-25489247 FORWARDweakly similar to ( 191) loc_os07g43060 12007.m08534 protein transcription elongation factor SPT4 homolog 1, putative, expressed Spt4 SPT4 no original description	1.76968
27.3	RNA.regulation of transcription	ciclev10001883m|pacid:20789078	moderately similar to ( 374) AT1G21600 | Symbols: PTAC6 | PTAC6 (PLASTID TRANSCRIPTIONALLY ACTIVE6) | chr1:7571514-7573782 REVERSEmoderately similar to ( 297) loc_os11g01890 12011.m079927 protein expressed protein no original description	-8.43045
27.3	RNA.regulation of transcription	ciclev10025066m|pacid:20801173	moderately similar to ( 486) AT1G79730 | Symbols: ELF7 | ELF7 (EARLY FLOWERING 7) | chr1:30000743-30003969 REVERSEmoderately similar to ( 405) loc_os08g06070 12008.m04747 protein ELF7, putative, expressed Paf1 no original description	-2.78396
27.3	RNA.regulation of transcription	ciclev10032825m|pacid:20802683	weakly similar to ( 134) AT5G17560 | Symbols: | BolA-like family protein | chr5:5788474-5789671 FORWARDweakly similar to ( 119) loc_os06g28970 12006.m07441 protein transcription regulator, putative, expressed no original description	-1.97093
27.3	RNA.regulation of transcription	ciclev10001400m|pacid:20787418	moderately similar to ( 422) AT5G42520 | Symbols: BPC6, BBR/BPC6, ATBPC6 | ATBPC6; DNA binding / transcription factor | chr5:17001618-17002466 FORWARDmoderately similar to ( 306) loc_os06g04010 12006.m31966 protein GAGA-binding transcriptional activator, putative, expressedDUF1004 no original description	1.5782
27.3.1	RNA.regulation of transcription.ABI3/VP1-related B3-domain-containing transcription factor family	ciclev10011039m|pacid:20798142	highly similar to ( 763) AT4G32010 | Symbols: HSL1, HSI2-L1, VAL2 | HSL1 (HSI2-LIKE 1); transcription factor | chr4:15481231-15484897 FORWARDhighly similar to ( 641) loc_os07g48200 12007.m079794 protein B3 DNA binding domain containing protein, expressedB3 no original description	-1.69764
27.3.1	RNA.regulation of transcription.ABI3/VP1-related B3-domain-containing transcription factor family	ciclev10014219m|pacid:20817251	highly similar to ( 504) AT2G30470 | Symbols: HSI2, VAL1 | HSI2 (HIGH-LEVEL EXPRESSION OF SUGAR-INDUCIBLE GENE 2); transcription factor/ transcription repressor | chr2:12980904-12984724 REVERSEhighly similar to ( 728) loc_os07g37610 12007.m08011 protein HSI2, putative, expressedB3 no original description	-1.6352
27.3.2	RNA.regulation of transcription.Alfin-like	ciclev10032593m|pacid:20804775	moderately similar to ( 328) AT5G05610 | Symbols: AL1 | AL1 (ALFIN-LIKE 1); DNA binding / methylated histone residue binding | chr5:1677331-1678942 REVERSEmoderately similar to ( 313) loc_os05g07040 12005.m05230 protein PHD finger protein, putative, expressed no original description	-3.05541
27.3.3	RNA.regulation of transcription.AP2/EREBP, APETALA2/Ethylene-responsive element binding protein family	ciclev10025985m|pacid:20801313	moderately similar to ( 301) AT1G16060 | Symbols: | ovule development protein, putative | chr1:5508563-5511609 FORWARDmoderately similar to ( 238) BBM1_BRANA Protein BABY BOOM 1 (BnBBM1) - Brassica napus (Rape)moderately similar to ( 316) loc_os09g25600 12009.m60258 protein protein BABY BOOM 2, putative, expressedAP2 AP2 no original description	-2.03542
27.3.3	RNA.regulation of transcription.AP2/EREBP, APETALA2/Ethylene-responsive element binding protein family	ciclev10026687m|pacid:20802015	weakly similar to ( 166) AT3G50260 | Symbols: CEJ1, ATERF#011 | CEJ1 (COOPERATIVELY REGULATED BY ETHYLENE AND JASMONATE 1); DNA binding / transcription factor | chr3:18634687-18635148 FORWARDweakly similar to ( 117) loc_os04g55520 12004.m10443 protein dehydration responsive element binding protein, putative, expressedAP2 AP2 no original description	1.51341
27.3.3	RNA.regulation of transcription.AP2/EREBP, APETALA2/Ethylene-responsive element binding protein family	ciclev10002733m|pacid:20786238	weakly similar to ( 140) AT2G23340 | Symbols: | AP2 domain-containing transcription factor, putative | chr2:9938186-9938716 FORWARDweakly similar to ( 126) loc_os04g55520 12004.m10443 protein dehydration responsive element binding protein, putative, expressedAP2 AP2 no original description	2.05135
27.3.3	RNA.regulation of transcription.AP2/EREBP, APETALA2/Ethylene-responsive element binding protein family	ciclev10031306m|pacid:20802771	moderately similar to ( 226) AT4G36920 | Symbols: AP2, FLO2, FL1 | AP2 (APETALA 2); transcription factor | chr4:17400998-17403140 FORWARDweakly similar to ( 125) BBM1_BRANA Protein BABY BOOM 1 (BnBBM1) - Brassica napus (Rape)moderately similar to ( 238) loc_os05g03040 12005.m27679 protein floral homeotic protein APETALA2, putative, expressedAP2 AP2 no original description	3.49855
27.3.3	RNA.regulation of transcription.AP2/EREBP, APETALA2/Ethylene-responsive element binding protein family	ciclev10001563m|pacid:20787852	moderately similar to ( 208) AT1G78080 | Symbols: RAP2.4 | RAP2.4 (related to AP2 4); DNA binding / transcription factor | chr1:29364790-29365794 FORWARDweakly similar to ( 149) loc_os02g51670 12002.m10198 protein AP2 domain-containing protein, putative, expressedAP2 AP2 no original description	-1.85128
27.3.3	RNA.regulation of transcription.AP2/EREBP, APETALA2/Ethylene-responsive element binding protein family	ciclev10009827m|pacid:20793424	very weakly similar to (96.3) AT5G21960 | Symbols: | AP2 domain-containing transcription factor, putative | chr5:7258560-7259210 REVERSEvery weakly similar to (84.0) loc_os08g35240 12008.m07513 protein transcriptional factor TINY, putativeAP2 AP2 no original description	9.25503
27.3.3	RNA.regulation of transcription.AP2/EREBP, APETALA2/Ethylene-responsive element binding protein family	ciclev10002183m|pacid:20788687	weakly similar to ( 106) AT4G11140 | Symbols: CRF1 | CRF1 (CYTOKININ RESPONSE FACTOR 1); DNA binding / transcription factor | chr4:6794930-6795793 REVERSEvery weakly similar to (92.0) ERF4_TOBAC Ethylene-responsive transcription factor 4 (Ethylene-responsive element-binding factor 4 homolog) (EREBP-3) (NtERF3) - Nicotiana tabacum (Common tobacco)very weakly similar to (93.6) loc_os01g46870 12001.…	2.12836
27.3.3	RNA.regulation of transcription.AP2/EREBP, APETALA2/Ethylene-responsive element binding protein family	ciclev10005787m|pacid:20789893	weakly similar to ( 117) AT5G13330 | Symbols: Rap2.6L | Rap2.6L (related to AP2 6L); DNA binding / transcription factor | chr5:4272384-4274461 FORWARDvery weakly similar to (80.1) ERF1_ORYSA Ethylene-responsive transcription factor 1 (Ethylene-responsive element-binding factor 1) (EREBP-1) (OsEREBP1) - Oryza sativa (Rice)weakly similar to ( 118) loc_os04g32620 12004.m08360 protein DNA binding pro…	-2.49888
27.3.3	RNA.regulation of transcription.AP2/EREBP, APETALA2/Ethylene-responsive element binding protein family	ciclev10005701m|pacid:20792340	weakly similar to ( 160) AT3G16770 | Symbols: RAP2.3, ATEBP, ERF72 | ATEBP (ETHYLENE-RESPONSIVE ELEMENT BINDING PROTEIN); DNA binding / protein binding / transcription activator/ transcription factor | chr3:5705784-5706768 FORWARDvery weakly similar to (90.9) ERF1_ORYSA Ethylene-responsive transcription factor 1 (Ethylene-responsive element-binding factor 1) (EREBP-1) (OsEREBP1) - Oryza sativa (R…	2.51764
27.3.3	RNA.regulation of transcription.AP2/EREBP, APETALA2/Ethylene-responsive element binding protein family	ciclev10018044m|pacid:20815596	weakly similar to ( 110) AT5G19790 | Symbols: RAP2.11 | RAP2.11 (related to AP2 11); DNA binding / transcription factor | chr5:6689271-6690032 REVERSEweakly similar to ( 103) loc_os07g10410 12007.m05496 protein conserved hypothetical proteinAP2 AP2 no original description	-2.95713
27.3.3	RNA.regulation of transcription.AP2/EREBP, APETALA2/Ethylene-responsive element binding protein family	ciclev10031846m|pacid:20802795	moderately similar to ( 429) AT1G68840 | Symbols: RAV2, RAP2.8, TEM2 | RAV2 (REGULATOR OF THE ATPASE OF THE VACUOLAR MEMBRANE); DNA binding / transcription factor/ transcription repressor | chr1:25880442-25881500 FORWARDmoderately similar to ( 338) loc_os01g49830 12001.m11168 protein DNA-binding protein RAV1, putative, expressedB3 AP2 AP2 no original description	-1.87861
27.3.3	RNA.regulation of transcription.AP2/EREBP, APETALA2/Ethylene-responsive element binding protein family	ciclev10009593m|pacid:20793913	weakly similar to ( 169) AT5G25190 | Symbols: | ethylene-responsive element-binding protein, putative | chr5:8707007-8707655 REVERSEweakly similar to ( 109) loc_os06g08340 12006.m05555 protein ethylene response factor 1, putative, expressedAP2 AP2 no original description	-2.36784
27.3.3	RNA.regulation of transcription.AP2/EREBP, APETALA2/Ethylene-responsive element binding protein family	ciclev10027587m|pacid:20800663	weakly similar to ( 169) AT5G11590 | Symbols: TINY2 | TINY2 (TINY2); DNA binding / transcription factor | chr5:3727789-3728499 REVERSEweakly similar to ( 128) loc_os01g10370 12001.m07658 protein transcriptional factor TINY, putative, expressedAP2 AP2 no original description	-2.6326
27.3.4	RNA.regulation of transcription.ARF, Auxin Response Factor family	ciclev10007292m|pacid:20794593	highly similar to ( 611) AT1G19220 | Symbols: ARF19, IAA22, ARF11 | ARF19 (AUXIN RESPONSE FACTOR 19); DNA binding / transcription factor | chr1:6628395-6632779 REVERSEhighly similar to ( 636) loc_os08g40900 12008.m08069 protein auxin response factor 19, putative, expressedAuxin_resp B3 no original description	1.66602
27.3.4	RNA.regulation of transcription.ARF, Auxin Response Factor family	ciclev10000491m|pacid:20786015	highly similar to ( 932) AT1G59750 | Symbols: ARF1 | ARF1 (AUXIN RESPONSE FACTOR 1); DNA binding / transcription factor | chr1:21980414-21984193 FORWARDhighly similar to ( 787) loc_os02g35140 12002.m08602 protein auxin response factor 1, putative, expressedAuxin_resp B3 no original description	-1.5016
27.3.4	RNA.regulation of transcription.ARF, Auxin Response Factor family	ciclev10030751m|pacid:20803995	moderately similar to ( 368) AT5G60450 | Symbols: ARF4 | ARF4 (AUXIN RESPONSE FACTOR 4); transcription factor | chr5:24308558-24312187 REVERSEmoderately similar to ( 246) loc_os01g54990 12001.m11659 protein auxin response factor 4, putative, expressedAuxin_resp no original description	-2.62341
27.3.4	RNA.regulation of transcription.ARF, Auxin Response Factor family	ciclev10027839m|pacid:20812937	highly similar to ( 875) AT5G60450 | Symbols: ARF4 | ARF4 (AUXIN RESPONSE FACTOR 4); transcription factor | chr5:24308558-24312187 REVERSEmoderately similar to ( 464) loc_os01g70270 12001.m43358 protein auxin response factor 2, putative, expressedAuxin_resp B3 no original description	1.55859
27.3.5	RNA.regulation of transcription.ARR	ciclev10004989m|pacid:20792400	moderately similar to ( 322) AT4G16110 | Symbols: ARR2 | ARR2 (ARABIDOPSIS RESPONSE REGULATOR 2); transcription factor/ two-component response regulator | chr4:9112979-9115785 FORWARDmoderately similar to ( 234) loc_os03g12350 12003.m101249 protein two-component response regulator ARR1, putative, expressed no original description	-1.76105
27.3.5	RNA.regulation of transcription.ARR	ciclev10022334m|pacid:20806778	weakly similar to ( 199) AT5G62920 | Symbols: ARR6 | ARR6 (RESPONSE REGULATOR 6); transcription regulator/ two-component response regulator | chr5:25252745-25254158 REVERSEvery weakly similar to (80.5) PRR37_ORYSA Two-component response regulator-like PRR37 (Pseudo-response regulator 37) (OsPRR37) - Oryza sativa (Rice)weakly similar to ( 157) loc_os11g04720 12011.m04670 protein OsRR9 - Rice type-…	3.61444
27.3.5	RNA.regulation of transcription.ARR	ciclev10032281m|pacid:20804718	weakly similar to ( 199) AT1G10470 | Symbols: ARR4, MEE7, ATRR1, IBC7 | ARR4 (RESPONSE REGULATOR 4); protein binding / transcription regulator/ two-component response regulator | chr1:3442624-3443759 REVERSEweakly similar to ( 140) loc_os12g04500 12012.m04444 protein OsRR10 - Rice type-A response regulator, expressed no original description	-1.84009
27.3.6	RNA.regulation of transcription.bHLH,Basic Helix-Loop-Helix family	ciclev10016849m|pacid:20817049	weakly similar to ( 132) AT4G20970 | Symbols: | basic helix-loop-helix (bHLH) family protein | chr4:11215259-11216212 FORWARD no original description	1.87812
27.3.6	RNA.regulation of transcription.bHLH,Basic Helix-Loop-Helix family	ciclev10002083m|pacid:20786830	weakly similar to ( 173) AT1G35460 | Symbols: | basic helix-loop-helix (bHLH) family protein | chr1:13040092-13041907 FORWARDvery weakly similar to (98.2) loc_os09g31300 12009.m22140 protein helix-loop-helix DNA-binding domain containing protein, expressed no original description	-2.66212
27.3.6	RNA.regulation of transcription.bHLH,Basic Helix-Loop-Helix family	ciclev10019730m|pacid:20806585	weakly similar to ( 197) AT5G46830 | Symbols: | basic helix-loop-helix (bHLH) family protein | chr5:19002719-19004254 FORWARDweakly similar to ( 172) loc_os10g42430 12010.m06996 protein transcription factor MYC7E, putative, expressed no original description	-4.16706
27.3.6	RNA.regulation of transcription.bHLH,Basic Helix-Loop-Helix family	ciclev10031873m|pacid:20804424	weakly similar to ( 159) AT5G50915 | Symbols: | basic helix-loop-helix (bHLH) family protein | chr5:20710764-20712252 REVERSEweakly similar to ( 169) loc_os05g01256 12005.m27660 protein DNA binding protein, putative, expressed no original description	-3.69044
27.3.6	RNA.regulation of transcription.bHLH,Basic Helix-Loop-Helix family	ciclev10019585m|pacid:20810896	weakly similar to ( 184) AT2G20180 | Symbols: PIL5, PIF1 | PIL5 (PHYTOCHROME INTERACTING FACTOR 3-LIKE 5); DNA binding / phytochrome binding / transcription factor | chr2:8704525-8706237 REVERSEweakly similar to ( 135) loc_os03g43810 12003.m35328 protein PIL5, putative, expressed no original description	2.55292
27.3.6	RNA.regulation of transcription.bHLH,Basic Helix-Loop-Helix family	ciclev10008192m|pacid:20794480	weakly similar to ( 190) AT2G24260 | Symbols: | basic helix-loop-helix (bHLH) family protein | chr2:10319646-10322177 REVERSEweakly similar to ( 179) loc_os09g25040 12009.m05657 protein BHLH transcription factor, putative, expressed no original description	1.60454
27.3.6	RNA.regulation of transcription.bHLH,Basic Helix-Loop-Helix family	ciclev10009354m|pacid:20794455	moderately similar to ( 244) AT5G54680 | Symbols: ILR3 | ILR3 (iaa-leucine resistant3); DNA binding / transcription factor | chr5:22217270-22218993 FORWARDweakly similar to ( 181) loc_os07g35870 12007.m28990 protein bHLH transcription factor, putative, expressed no original description	-2.45771
27.3.6	RNA.regulation of transcription.bHLH,Basic Helix-Loop-Helix family	ciclev10031122m|pacid:20803048	moderately similar to ( 379) AT1G68920 | Symbols: | basic helix-loop-helix (bHLH) family protein | chr1:25915620-25917675 FORWARDmoderately similar to ( 249) loc_os09g29830 12009.m06134 protein DNA binding protein, putative, expressed no original description	-10.4888
27.3.6	RNA.regulation of transcription.bHLH,Basic Helix-Loop-Helix family	ciclev10005087m|pacid:20790740	moderately similar to ( 256) AT3G57800 | Symbols: | basic helix-loop-helix (bHLH) family protein | chr3:21408034-21411321 REVERSEweakly similar to ( 142) loc_os09g32510 12009.m22151 protein BHLH transcription factor, putative, expressed no original description	-1.76795
27.3.6	RNA.regulation of transcription.bHLH,Basic Helix-Loop-Helix family	ciclev10012453m|pacid:20797367	weakly similar to ( 144) AT1G25330 | Symbols: | basic helix-loop-helix (bHLH) family protein | chr1:8880515-8882018 REVERSEweakly similar to ( 120) loc_os01g68700 12001.m12972 protein BHLH transcription factor, putative, expressed no original description	1.81365
27.3.6	RNA.regulation of transcription.bHLH,Basic Helix-Loop-Helix family	ciclev10009285m|pacid:20793816	moderately similar to ( 211) AT5G57150 | Symbols: | basic helix-loop-helix (bHLH) family protein | chr5:23152361-23153293 FORWARDweakly similar to ( 140) loc_os04g23550 12004.m101486 protein DNA binding like, putative, expressed no original description	2.74381
27.3.6	RNA.regulation of transcription.bHLH,Basic Helix-Loop-Helix family	ciclev10031900m|pacid:20805856	moderately similar to ( 278) AT1G68810 | Symbols: | basic helix-loop-helix (bHLH) family protein | chr1:25861289-25862882 FORWARDmoderately similar to ( 214) loc_os03g15440 12003.m06981 protein DNA binding protein, putative, expressed no original description	8.37938
27.3.6	RNA.regulation of transcription.bHLH,Basic Helix-Loop-Helix family	ciclev10016289m|pacid:20816990	weakly similar to ( 140) AT1G68810 | Symbols: | basic helix-loop-helix (bHLH) family protein | chr1:25861289-25862882 FORWARDweakly similar to ( 127) loc_os03g15440 12003.m06981 protein DNA binding protein, putative, expressed no original description	1.6975
[truncated: 2,212 more rows]

## Sheet: Table S2
Table S2 Mapman analysis result of the 2522 DEGs identified at 26 wpi.
[truncated: 2,569 more rows]

[truncated: 2 more sheets: Table S3, Table S4]
